# Supplementary material for: A scale of functional divergence for yeast duplicated genes revealed from analysis of the protein-protein interaction network
Source: Genome Biol. 2004 Sep 15;5(10):R76. doi: 10.1186/gb-2004-5-10-r76 (PMC545596; doi:10.1186/gb-2004-5-10-r76)
Supplement: Additional data file 2 — Details of the 123 PRODISTIN classes contained in the classification tree [file gb-2004-5-10-r76-s2.xls]

## Sheet: Feuil1
nucleobase,_nucleoside,_nucleotide_and_nucleic_acid_metabolism (66) included in { cell_growth_and/or_maintenance (890) }		MULTIPLE : cell_cycle, cell_proliferation (40) included in { nucleobase,_nucleoside,_nucleotide_and_nucleic_acid_metabolism (66), cell_growth_and/or_maintenance (890) }		MULTIPLE : protein_catabolism, macromolecule_catabolism (8) included in { MULTIPLE : cell_cycle, cell_proliferation (40), nucleobase,_nucleoside,_nucleotide_and_nucleic_acid_metabolism (66), cell_growth_and/or_maintenance (890) }
YOR164C	Unknown	VMA22	cell_ion_homeostasis | cell_growth_and/or_maintenance | transport | polysaccharide_metabolism | cytoplasm_organization_and_biogenesis | intracellular_transport | protein_complex_assembly | carbohydrate_metabolism | energy_derivation_by_oxidation_of_organic_compounds	SKP1	protein_catabolism | cell_growth_and/or_maintenance | cell_cycle | cell_proliferation | macromolecule_catabolism
SPF1	cell_ion_homeostasis | cell_growth_and/or_maintenance | macromolecule_biosynthesis | glycoprotein_metabolism | protein_biosynthesis | protein_modification	SDC1	DNA_metabolism | transcription | cell_growth_and/or_maintenance | nucleobase,_nucleoside,_nucleotide_and_nucleic_acid_metabolism | protein_modification | gene_silencing | nuclear_organization_and_biogenesis | chromatin_silencing	RUB1	protein_catabolism | macromolecule_catabolism
ARR4	response_to_temperature | response_to_chemical_substance | response_to_stress	IMD3	macromolecule_biosynthesis | nucleotide_metabolism | nucleobase,_nucleoside,_nucleotide_and_nucleic_acid_metabolism	CDC53	protein_catabolism | cell_growth_and/or_maintenance | cell_cycle | cell_proliferation | macromolecule_catabolism
SOG2	Unknown	HRT1	protein_catabolism | cell_growth_and/or_maintenance | cell_cycle | cell_proliferation | macromolecule_catabolism	MET30	protein_catabolism | cell_growth_and/or_maintenance | cell_cycle | cell_proliferation | macromolecule_catabolism | protein_modification
KIC1	cell_growth_and/or_maintenance | external_encapsulating_structure_organization_and_biogenesis | cellular_morphogenesis	GRR1	protein_catabolism | cell_growth_and/or_maintenance | cell_cycle | cell_proliferation | macromolecule_catabolism	MDM30	cell_growth_and/or_maintenance | cytoplasm_organization_and_biogenesis
CDC31	cell_growth_and/or_maintenance | cytoplasm_organization_and_biogenesis | cell_cycle | cell_proliferation	CLN2	adaptation_to_pheromone_during_conjugation_with_cellular_fusion | cell_growth_and/or_maintenance | cell_cycle | cell_proliferation | sensory_perception | conjugation_with_cellular_fusion | perception_of_abiotic_stimulus	CDC6	DNA_metabolism | cell_growth_and/or_maintenance | cell_cycle | cell_proliferation | nucleobase,_nucleoside,_nucleotide_and_nucleic_acid_metabolism
NKP2	Unknown	SKP1	protein_catabolism | cell_growth_and/or_maintenance | cell_cycle | cell_proliferation | macromolecule_catabolism	CDC4	protein_catabolism | cell_growth_and/or_maintenance | cell_cycle | cell_proliferation | macromolecule_catabolism
TAH18	Unknown	RUB1	protein_catabolism | macromolecule_catabolism	ERG27	macromolecule_biosynthesis | sterol_metabolism | lipid_biosynthesis | steroid_metabolism
MED1	transcription | nucleobase,_nucleoside,_nucleotide_and_nucleic_acid_metabolism	CDC53	protein_catabolism | cell_growth_and/or_maintenance | cell_cycle | cell_proliferation | macromolecule_catabolism	DNA_metabolism (23) included in { MULTIPLE : cell_cycle, cell_proliferation (40), nucleobase,_nucleoside,_nucleotide_and_nucleic_acid_metabolism (66), cell_growth_and/or_maintenance (890) }		MULTIPLE : response_to_DNA_damage_stimulus, response_to_stress (10) included in { MULTIPLE : cell_cycle, cell_proliferation (40), DNA_metabolism (23), nucleobase,_nucleoside,_nucleotide_and_nucleic_acid_metabolism (66), cell_growth_and/or_maintenance (890) }
GCR2	transcription | regulation_of_catabolism | nucleobase,_nucleoside,_nucleotide_and_nucleic_acid_metabolism	MET30	protein_catabolism | cell_growth_and/or_maintenance | cell_cycle | cell_proliferation | macromolecule_catabolism | protein_modification	TOP1	DNA_metabolism | transcription | cell_growth_and/or_maintenance | cell_cycle | cell_proliferation | nucleobase,_nucleoside,_nucleotide_and_nucleic_acid_metabolism | nuclear_organization_and_biogenesis	TEL1	telomere_maintenance | response_to_DNA_damage_stimulus | cell_growth_and/or_maintenance | response_to_stress | nuclear_organization_and_biogenesis
SRB7	transcription | nucleobase,_nucleoside,_nucleotide_and_nucleic_acid_metabolism	MDM30	cell_growth_and/or_maintenance | cytoplasm_organization_and_biogenesis	TOF1	DNA_metabolism | cell_growth_and/or_maintenance | cell_cycle | cell_proliferation | nucleobase,_nucleoside,_nucleotide_and_nucleic_acid_metabolism	RFA2	DNA_metabolism | cell_growth_and/or_maintenance | response_to_DNA_damage_stimulus | cell_cycle | DNA_repair | cell_proliferation | nucleobase,_nucleoside,_nucleotide_and_nucleic_acid_metabolism | response_to_stress
MED7	transcription | nucleobase,_nucleoside,_nucleotide_and_nucleic_acid_metabolism	CDC6	DNA_metabolism | cell_growth_and/or_maintenance | cell_cycle | cell_proliferation | nucleobase,_nucleoside,_nucleotide_and_nucleic_acid_metabolism	CSM3	cell_growth_and/or_maintenance | cell_cycle | cell_proliferation	MEC1	DNA_metabolism | cell_growth_and/or_maintenance | DNA_damage_response,_signal_transduction | cell_cycle | cell_proliferation | nucleobase,_nucleoside,_nucleotide_and_nucleic_acid_metabolism | response_to_stress | response_to_DNA_damage_stimulus
MED4	transcription | nucleobase,_nucleoside,_nucleotide_and_nucleic_acid_metabolism	CDC4	protein_catabolism | cell_growth_and/or_maintenance | cell_cycle | cell_proliferation | macromolecule_catabolism	MRC1	DNA_metabolism | transcription | cell_growth_and/or_maintenance | cell_cycle | cell_proliferation | nucleobase,_nucleoside,_nucleotide_and_nucleic_acid_metabolism | gene_silencing | nuclear_organization_and_biogenesis | chromatin_silencing	DUN1	response_to_DNA_damage_stimulus | cell_growth_and/or_maintenance | DNA_damage_response,_signal_transduction | phosphate_metabolism | cell_cycle | cell_proliferation | protein_modification | response_to_stress
SOH1	DNA_metabolism | transcription | response_to_DNA_damage_stimulus | DNA_repair | nucleobase,_nucleoside,_nucleotide_and_nucleic_acid_metabolism | response_to_stress	ERG27	macromolecule_biosynthesis | sterol_metabolism | lipid_biosynthesis | steroid_metabolism	CDC47	DNA_metabolism | cell_growth_and/or_maintenance | cell_cycle | cell_proliferation | nucleobase,_nucleoside,_nucleotide_and_nucleic_acid_metabolism	PAN3	DNA_metabolism | response_to_DNA_damage_stimulus | DNA_repair | nucleobase,_nucleoside,_nucleotide_and_nucleic_acid_metabolism | response_to_stress
ADE8	macromolecule_biosynthesis | nucleobase_metabolism | nucleotide_metabolism | nucleobase,_nucleoside,_nucleotide_and_nucleic_acid_metabolism	RAV1	cell_ion_homeostasis | cell_growth_and/or_maintenance | transport | cytoplasm_organization_and_biogenesis | intracellular_transport	CDC46	DNA_metabolism | transcription | cell_growth_and/or_maintenance | cell_cycle | cell_proliferation | nucleobase,_nucleoside,_nucleotide_and_nucleic_acid_metabolism | gene_silencing | nuclear_organization_and_biogenesis | chromatin_silencing	MEX67	nucleobase,_nucleoside,_nucleotide_and_nucleic_acid_transport | cell_growth_and/or_maintenance | transport | intracellular_transport | nucleobase,_nucleoside,_nucleotide_and_nucleic_acid_metabolism | RNA_localization
MED8	transcription | nucleobase,_nucleoside,_nucleotide_and_nucleic_acid_metabolism	BUB1	cell_growth_and/or_maintenance | phosphate_metabolism | cell_cycle | cell_proliferation | protein_modification	CDC45	DNA_metabolism | cell_growth_and/or_maintenance | cell_cycle | cell_proliferation | nucleobase,_nucleoside,_nucleotide_and_nucleic_acid_metabolism	SWI6	transcription | cell_growth_and/or_maintenance | cell_cycle | cell_proliferation | nucleobase,_nucleoside,_nucleotide_and_nucleic_acid_metabolism
YJR072C	energy_derivation_by_oxidation_of_organic_compounds	CRN1	cell_growth_and/or_maintenance | cytoplasm_organization_and_biogenesis	SPT2	transcription | nucleobase,_nucleoside,_nucleotide_and_nucleic_acid_metabolism	RAD53	DNA_metabolism | response_to_DNA_damage_stimulus | DNA_repair | nucleobase,_nucleoside,_nucleotide_and_nucleic_acid_metabolism | response_to_stress
URE2	nitrogen_utilization | nitrogen_metabolism	TOP1	DNA_metabolism | transcription | cell_growth_and/or_maintenance | cell_cycle | cell_proliferation | nucleobase,_nucleoside,_nucleotide_and_nucleic_acid_metabolism | nuclear_organization_and_biogenesis	CDC23	protein_catabolism | cell_growth_and/or_maintenance | cytoplasm_organization_and_biogenesis | cell_cycle | cell_proliferation | macromolecule_catabolism	DBF4	DNA_metabolism | cell_growth_and/or_maintenance | phosphate_metabolism | cell_cycle | cell_proliferation | nucleobase,_nucleoside,_nucleotide_and_nucleic_acid_metabolism | protein_modification
GLN3	transcription | nitrogen_utilization | nitrogen_metabolism | nucleobase,_nucleoside,_nucleotide_and_nucleic_acid_metabolism	TOF1	DNA_metabolism | cell_growth_and/or_maintenance | cell_cycle | cell_proliferation | nucleobase,_nucleoside,_nucleotide_and_nucleic_acid_metabolism	MCM6	DNA_metabolism | cell_growth_and/or_maintenance | cell_cycle | cell_proliferation | nucleobase,_nucleoside,_nucleotide_and_nucleic_acid_metabolism	CDC7	DNA_metabolism | cell_growth_and/or_maintenance | phosphate_metabolism | cell_cycle | cell_proliferation | nucleobase,_nucleoside,_nucleotide_and_nucleic_acid_metabolism | protein_modification
TOR1	signal_transduction | cell_growth_and/or_maintenance | cytoplasm_organization_and_biogenesis | cell_cycle | cell_proliferation	CSM3	cell_growth_and/or_maintenance | cell_cycle | cell_proliferation	MCM10	DNA_metabolism | cell_growth_and/or_maintenance | cell_cycle | cell_proliferation | nucleobase,_nucleoside,_nucleotide_and_nucleic_acid_metabolism
GZF3	transcription | nitrogen_utilization | nitrogen_metabolism | nucleobase,_nucleoside,_nucleotide_and_nucleic_acid_metabolism	MRC1	DNA_metabolism | transcription | cell_growth_and/or_maintenance | cell_cycle | cell_proliferation | nucleobase,_nucleoside,_nucleotide_and_nucleic_acid_metabolism | gene_silencing | nuclear_organization_and_biogenesis | chromatin_silencing	MCM2	DNA_metabolism | cell_growth_and/or_maintenance | cell_cycle | cell_proliferation | nucleobase,_nucleoside,_nucleotide_and_nucleic_acid_metabolism
DAL80	transcription | nitrogen_utilization | nitrogen_metabolism | nucleobase,_nucleoside,_nucleotide_and_nucleic_acid_metabolism	CDC47	DNA_metabolism | cell_growth_and/or_maintenance | cell_cycle | cell_proliferation | nucleobase,_nucleoside,_nucleotide_and_nucleic_acid_metabolism	KRR1	cell_growth_and/or_maintenance | cytoplasm_organization_and_biogenesis | RNA_metabolism | nucleobase,_nucleoside,_nucleotide_and_nucleic_acid_metabolism
STN1	telomere_maintenance | response_to_DNA_damage_stimulus | cell_growth_and/or_maintenance | response_to_stress | nuclear_organization_and_biogenesis	CDC46	DNA_metabolism | transcription | cell_growth_and/or_maintenance | cell_cycle | cell_proliferation | nucleobase,_nucleoside,_nucleotide_and_nucleic_acid_metabolism | gene_silencing | nuclear_organization_and_biogenesis | chromatin_silencing	TEL1	telomere_maintenance | response_to_DNA_damage_stimulus | cell_growth_and/or_maintenance | response_to_stress | nuclear_organization_and_biogenesis
CDC13	telomere_maintenance | response_to_DNA_damage_stimulus | cell_growth_and/or_maintenance | response_to_stress | nuclear_organization_and_biogenesis	CDC45	DNA_metabolism | cell_growth_and/or_maintenance | cell_cycle | cell_proliferation | nucleobase,_nucleoside,_nucleotide_and_nucleic_acid_metabolism	RFA2	DNA_metabolism | cell_growth_and/or_maintenance | response_to_DNA_damage_stimulus | cell_cycle | DNA_repair | cell_proliferation | nucleobase,_nucleoside,_nucleotide_and_nucleic_acid_metabolism | response_to_stress
MPS3	karyogamy_during_conjugation_with_cellular_fusion | cell_growth_and/or_maintenance | karyogamy | cytoplasm_organization_and_biogenesis | cell_cycle | cell_proliferation | conjugation_with_cellular_fusion	SPT2	transcription | nucleobase,_nucleoside,_nucleotide_and_nucleic_acid_metabolism	MEC1	DNA_metabolism | cell_growth_and/or_maintenance | DNA_damage_response,_signal_transduction | cell_cycle | cell_proliferation | nucleobase,_nucleoside,_nucleotide_and_nucleic_acid_metabolism | response_to_stress | response_to_DNA_damage_stimulus
EST1	telomere_maintenance | response_to_DNA_damage_stimulus | cell_growth_and/or_maintenance | response_to_stress | nuclear_organization_and_biogenesis	CDC23	protein_catabolism | cell_growth_and/or_maintenance | cytoplasm_organization_and_biogenesis | cell_cycle | cell_proliferation | macromolecule_catabolism	DUN1	response_to_DNA_damage_stimulus | cell_growth_and/or_maintenance | DNA_damage_response,_signal_transduction | phosphate_metabolism | cell_cycle | cell_proliferation | protein_modification | response_to_stress
VMA22	cell_ion_homeostasis | cell_growth_and/or_maintenance | transport | polysaccharide_metabolism | cytoplasm_organization_and_biogenesis | intracellular_transport | protein_complex_assembly | carbohydrate_metabolism | energy_derivation_by_oxidation_of_organic_compounds	MCM6	DNA_metabolism | cell_growth_and/or_maintenance | cell_cycle | cell_proliferation | nucleobase,_nucleoside,_nucleotide_and_nucleic_acid_metabolism	PAN3	DNA_metabolism | response_to_DNA_damage_stimulus | DNA_repair | nucleobase,_nucleoside,_nucleotide_and_nucleic_acid_metabolism | response_to_stress
SDC1	DNA_metabolism | transcription | cell_growth_and/or_maintenance | nucleobase,_nucleoside,_nucleotide_and_nucleic_acid_metabolism | protein_modification | gene_silencing | nuclear_organization_and_biogenesis | chromatin_silencing	MCM10	DNA_metabolism | cell_growth_and/or_maintenance | cell_cycle | cell_proliferation | nucleobase,_nucleoside,_nucleotide_and_nucleic_acid_metabolism	MEX67	nucleobase,_nucleoside,_nucleotide_and_nucleic_acid_transport | cell_growth_and/or_maintenance | transport | intracellular_transport | nucleobase,_nucleoside,_nucleotide_and_nucleic_acid_metabolism | RNA_localization
IMD3	macromolecule_biosynthesis | nucleotide_metabolism | nucleobase,_nucleoside,_nucleotide_and_nucleic_acid_metabolism	MCM2	DNA_metabolism | cell_growth_and/or_maintenance | cell_cycle | cell_proliferation | nucleobase,_nucleoside,_nucleotide_and_nucleic_acid_metabolism	SWI6	transcription | cell_growth_and/or_maintenance | cell_cycle | cell_proliferation | nucleobase,_nucleoside,_nucleotide_and_nucleic_acid_metabolism
HRT1	protein_catabolism | cell_growth_and/or_maintenance | cell_cycle | cell_proliferation | macromolecule_catabolism	KRR1	cell_growth_and/or_maintenance | cytoplasm_organization_and_biogenesis | RNA_metabolism | nucleobase,_nucleoside,_nucleotide_and_nucleic_acid_metabolism	RAD53	DNA_metabolism | response_to_DNA_damage_stimulus | DNA_repair | nucleobase,_nucleoside,_nucleotide_and_nucleic_acid_metabolism | response_to_stress
GRR1	protein_catabolism | cell_growth_and/or_maintenance | cell_cycle | cell_proliferation | macromolecule_catabolism	TEL1	telomere_maintenance | response_to_DNA_damage_stimulus | cell_growth_and/or_maintenance | response_to_stress | nuclear_organization_and_biogenesis	DBF4	DNA_metabolism | cell_growth_and/or_maintenance | phosphate_metabolism | cell_cycle | cell_proliferation | nucleobase,_nucleoside,_nucleotide_and_nucleic_acid_metabolism | protein_modification
CLN2	adaptation_to_pheromone_during_conjugation_with_cellular_fusion | cell_growth_and/or_maintenance | cell_cycle | cell_proliferation | sensory_perception | conjugation_with_cellular_fusion | perception_of_abiotic_stimulus	RFA2	DNA_metabolism | cell_growth_and/or_maintenance | response_to_DNA_damage_stimulus | cell_cycle | DNA_repair | cell_proliferation | nucleobase,_nucleoside,_nucleotide_and_nucleic_acid_metabolism | response_to_stress	CDC7	DNA_metabolism | cell_growth_and/or_maintenance | phosphate_metabolism | cell_cycle | cell_proliferation | nucleobase,_nucleoside,_nucleotide_and_nucleic_acid_metabolism | protein_modification
SKP1	protein_catabolism | cell_growth_and/or_maintenance | cell_cycle | cell_proliferation | macromolecule_catabolism	MEC1	DNA_metabolism | cell_growth_and/or_maintenance | DNA_damage_response,_signal_transduction | cell_cycle | cell_proliferation | nucleobase,_nucleoside,_nucleotide_and_nucleic_acid_metabolism | response_to_stress | response_to_DNA_damage_stimulus
RUB1	protein_catabolism | macromolecule_catabolism	DUN1	response_to_DNA_damage_stimulus | cell_growth_and/or_maintenance | DNA_damage_response,_signal_transduction | phosphate_metabolism | cell_cycle | cell_proliferation | protein_modification | response_to_stress
CDC53	protein_catabolism | cell_growth_and/or_maintenance | cell_cycle | cell_proliferation | macromolecule_catabolism	PAN3	DNA_metabolism | response_to_DNA_damage_stimulus | DNA_repair | nucleobase,_nucleoside,_nucleotide_and_nucleic_acid_metabolism | response_to_stress
MET30	protein_catabolism | cell_growth_and/or_maintenance | cell_cycle | cell_proliferation | macromolecule_catabolism | protein_modification	MEX67	nucleobase,_nucleoside,_nucleotide_and_nucleic_acid_transport | cell_growth_and/or_maintenance | transport | intracellular_transport | nucleobase,_nucleoside,_nucleotide_and_nucleic_acid_metabolism | RNA_localization
MDM30	cell_growth_and/or_maintenance | cytoplasm_organization_and_biogenesis	SWI6	transcription | cell_growth_and/or_maintenance | cell_cycle | cell_proliferation | nucleobase,_nucleoside,_nucleotide_and_nucleic_acid_metabolism
CDC6	DNA_metabolism | cell_growth_and/or_maintenance | cell_cycle | cell_proliferation | nucleobase,_nucleoside,_nucleotide_and_nucleic_acid_metabolism	RAD53	DNA_metabolism | response_to_DNA_damage_stimulus | DNA_repair | nucleobase,_nucleoside,_nucleotide_and_nucleic_acid_metabolism | response_to_stress
CDC4	protein_catabolism | cell_growth_and/or_maintenance | cell_cycle | cell_proliferation | macromolecule_catabolism	DBF4	DNA_metabolism | cell_growth_and/or_maintenance | phosphate_metabolism | cell_cycle | cell_proliferation | nucleobase,_nucleoside,_nucleotide_and_nucleic_acid_metabolism | protein_modification
ERG27	macromolecule_biosynthesis | sterol_metabolism | lipid_biosynthesis | steroid_metabolism	CDC7	DNA_metabolism | cell_growth_and/or_maintenance | phosphate_metabolism | cell_cycle | cell_proliferation | nucleobase,_nucleoside,_nucleotide_and_nucleic_acid_metabolism | protein_modification
RAV1	cell_ion_homeostasis | cell_growth_and/or_maintenance | transport | cytoplasm_organization_and_biogenesis | intracellular_transport	transcription (9) included in { nucleobase,_nucleoside,_nucleotide_and_nucleic_acid_metabolism (66), cell_growth_and/or_maintenance (890) }
BUB1	cell_growth_and/or_maintenance | phosphate_metabolism | cell_cycle | cell_proliferation | protein_modification	TAH18	Unknown
CRN1	cell_growth_and/or_maintenance | cytoplasm_organization_and_biogenesis	MED1	transcription | nucleobase,_nucleoside,_nucleotide_and_nucleic_acid_metabolism
TOP1	DNA_metabolism | transcription | cell_growth_and/or_maintenance | cell_cycle | cell_proliferation | nucleobase,_nucleoside,_nucleotide_and_nucleic_acid_metabolism | nuclear_organization_and_biogenesis	GCR2	transcription | regulation_of_catabolism | nucleobase,_nucleoside,_nucleotide_and_nucleic_acid_metabolism
TOF1	DNA_metabolism | cell_growth_and/or_maintenance | cell_cycle | cell_proliferation | nucleobase,_nucleoside,_nucleotide_and_nucleic_acid_metabolism	SRB7	transcription | nucleobase,_nucleoside,_nucleotide_and_nucleic_acid_metabolism
CSM3	cell_growth_and/or_maintenance | cell_cycle | cell_proliferation	MED7	transcription | nucleobase,_nucleoside,_nucleotide_and_nucleic_acid_metabolism
MRC1	DNA_metabolism | transcription | cell_growth_and/or_maintenance | cell_cycle | cell_proliferation | nucleobase,_nucleoside,_nucleotide_and_nucleic_acid_metabolism | gene_silencing | nuclear_organization_and_biogenesis | chromatin_silencing	MED4	transcription | nucleobase,_nucleoside,_nucleotide_and_nucleic_acid_metabolism
CDC47	DNA_metabolism | cell_growth_and/or_maintenance | cell_cycle | cell_proliferation | nucleobase,_nucleoside,_nucleotide_and_nucleic_acid_metabolism	SOH1	DNA_metabolism | transcription | response_to_DNA_damage_stimulus | DNA_repair | nucleobase,_nucleoside,_nucleotide_and_nucleic_acid_metabolism | response_to_stress
CDC46	DNA_metabolism | transcription | cell_growth_and/or_maintenance | cell_cycle | cell_proliferation | nucleobase,_nucleoside,_nucleotide_and_nucleic_acid_metabolism | gene_silencing | nuclear_organization_and_biogenesis | chromatin_silencing	ADE8	macromolecule_biosynthesis | nucleobase_metabolism | nucleotide_metabolism | nucleobase,_nucleoside,_nucleotide_and_nucleic_acid_metabolism
CDC45	DNA_metabolism | cell_growth_and/or_maintenance | cell_cycle | cell_proliferation | nucleobase,_nucleoside,_nucleotide_and_nucleic_acid_metabolism	MED8	transcription | nucleobase,_nucleoside,_nucleotide_and_nucleic_acid_metabolism
SPT2	transcription | nucleobase,_nucleoside,_nucleotide_and_nucleic_acid_metabolism	MULTIPLE : transcription, nitrogen_metabolism, nitrogen_utilization (5) included in { nucleobase,_nucleoside,_nucleotide_and_nucleic_acid_metabolism (66), cell_growth_and/or_maintenance (890) }
CDC23	protein_catabolism | cell_growth_and/or_maintenance | cytoplasm_organization_and_biogenesis | cell_cycle | cell_proliferation | macromolecule_catabolism	URE2	nitrogen_utilization | nitrogen_metabolism
MCM6	DNA_metabolism | cell_growth_and/or_maintenance | cell_cycle | cell_proliferation | nucleobase,_nucleoside,_nucleotide_and_nucleic_acid_metabolism	GLN3	transcription | nitrogen_utilization | nitrogen_metabolism | nucleobase,_nucleoside,_nucleotide_and_nucleic_acid_metabolism
MCM10	DNA_metabolism | cell_growth_and/or_maintenance | cell_cycle | cell_proliferation | nucleobase,_nucleoside,_nucleotide_and_nucleic_acid_metabolism	TOR1	signal_transduction | cell_growth_and/or_maintenance | cytoplasm_organization_and_biogenesis | cell_cycle | cell_proliferation
MCM2	DNA_metabolism | cell_growth_and/or_maintenance | cell_cycle | cell_proliferation | nucleobase,_nucleoside,_nucleotide_and_nucleic_acid_metabolism	GZF3	transcription | nitrogen_utilization | nitrogen_metabolism | nucleobase,_nucleoside,_nucleotide_and_nucleic_acid_metabolism
KRR1	cell_growth_and/or_maintenance | cytoplasm_organization_and_biogenesis | RNA_metabolism | nucleobase,_nucleoside,_nucleotide_and_nucleic_acid_metabolism	DAL80	transcription | nitrogen_utilization | nitrogen_metabolism | nucleobase,_nucleoside,_nucleotide_and_nucleic_acid_metabolism
TEL1	telomere_maintenance | response_to_DNA_damage_stimulus | cell_growth_and/or_maintenance | response_to_stress | nuclear_organization_and_biogenesis	MULTIPLE : response_to_stress, telomere_maintenance, response_to_DNA_damage_stimulus, nuclear_organization_and_biogenesis (4) included in { nucleobase,_nucleoside,_nucleotide_and_nucleic_acid_metabolism (66), cell_growth_and/or_maintenance (890) }
RFA2	DNA_metabolism | cell_growth_and/or_maintenance | response_to_DNA_damage_stimulus | cell_cycle | DNA_repair | cell_proliferation | nucleobase,_nucleoside,_nucleotide_and_nucleic_acid_metabolism | response_to_stress	STN1	telomere_maintenance | response_to_DNA_damage_stimulus | cell_growth_and/or_maintenance | response_to_stress | nuclear_organization_and_biogenesis
MEC1	DNA_metabolism | cell_growth_and/or_maintenance | DNA_damage_response,_signal_transduction | cell_cycle | cell_proliferation | nucleobase,_nucleoside,_nucleotide_and_nucleic_acid_metabolism | response_to_stress | response_to_DNA_damage_stimulus	CDC13	telomere_maintenance | response_to_DNA_damage_stimulus | cell_growth_and/or_maintenance | response_to_stress | nuclear_organization_and_biogenesis
DUN1	response_to_DNA_damage_stimulus | cell_growth_and/or_maintenance | DNA_damage_response,_signal_transduction | phosphate_metabolism | cell_cycle | cell_proliferation | protein_modification | response_to_stress	MPS3	karyogamy_during_conjugation_with_cellular_fusion | cell_growth_and/or_maintenance | karyogamy | cytoplasm_organization_and_biogenesis | cell_cycle | cell_proliferation | conjugation_with_cellular_fusion
PAN3	DNA_metabolism | response_to_DNA_damage_stimulus | DNA_repair | nucleobase,_nucleoside,_nucleotide_and_nucleic_acid_metabolism | response_to_stress	EST1	telomere_maintenance | response_to_DNA_damage_stimulus | cell_growth_and/or_maintenance | response_to_stress | nuclear_organization_and_biogenesis
MEX67	nucleobase,_nucleoside,_nucleotide_and_nucleic_acid_transport | cell_growth_and/or_maintenance | transport | intracellular_transport | nucleobase,_nucleoside,_nucleotide_and_nucleic_acid_metabolism | RNA_localization
SWI6	transcription | cell_growth_and/or_maintenance | cell_cycle | cell_proliferation | nucleobase,_nucleoside,_nucleotide_and_nucleic_acid_metabolism
RAD53	DNA_metabolism | response_to_DNA_damage_stimulus | DNA_repair | nucleobase,_nucleoside,_nucleotide_and_nucleic_acid_metabolism | response_to_stress
DBF4	DNA_metabolism | cell_growth_and/or_maintenance | phosphate_metabolism | cell_cycle | cell_proliferation | nucleobase,_nucleoside,_nucleotide_and_nucleic_acid_metabolism | protein_modification
CDC7	DNA_metabolism | cell_growth_and/or_maintenance | phosphate_metabolism | cell_cycle | cell_proliferation | nucleobase,_nucleoside,_nucleotide_and_nucleic_acid_metabolism | protein_modification
nucleobase,_nucleoside,_nucleotide_and_nucleic_acid_metabolism (13) included in { cell_growth_and/or_maintenance (890) }		MULTIPLE : cell_cycle, cell_proliferation (6) included in { nucleobase,_nucleoside,_nucleotide_and_nucleic_acid_metabolism (13), cell_growth_and/or_maintenance (890) }
UBC9	cell_growth_and/or_maintenance | cytoplasm_organization_and_biogenesis | cell_cycle | cell_proliferation | protein_modification	UBC9	cell_growth_and/or_maintenance | cytoplasm_organization_and_biogenesis | cell_cycle | cell_proliferation | protein_modification
PRP6	RNA_metabolism | nucleobase,_nucleoside,_nucleotide_and_nucleic_acid_metabolism	PRP6	RNA_metabolism | nucleobase,_nucleoside,_nucleotide_and_nucleic_acid_metabolism
SMT3	protein_modification	SMT3	protein_modification
RAD51	mating-type_switching/recombination | DNA_metabolism | cell_growth_and/or_maintenance | cell_cycle | cell_proliferation | nucleobase,_nucleoside,_nucleotide_and_nucleic_acid_metabolism | response_to_stress | nuclear_organization_and_biogenesis | response_to_DNA_damage_stimulus | telomere_maintenance | DNA_repair	RAD51	mating-type_switching/recombination | DNA_metabolism | cell_growth_and/or_maintenance | cell_cycle | cell_proliferation | nucleobase,_nucleoside,_nucleotide_and_nucleic_acid_metabolism | response_to_stress | nuclear_organization_and_biogenesis | response_to_DNA_damage_stimulus | telomere_maintenance | DNA_repair
PFS1	sporulation_(sensu_Fungi) | cell_growth_and/or_maintenance | sporulation | spore_wall_assembly	PFS1	sporulation_(sensu_Fungi) | cell_growth_and/or_maintenance | sporulation | spore_wall_assembly
HRR25	DNA_metabolism | cell_growth_and/or_maintenance | cell_cycle | cell_proliferation | nucleobase,_nucleoside,_nucleotide_and_nucleic_acid_metabolism | response_to_stress | response_to_DNA_damage_stimulus | DNA_repair	HRR25	DNA_metabolism | cell_growth_and/or_maintenance | cell_cycle | cell_proliferation | nucleobase,_nucleoside,_nucleotide_and_nucleic_acid_metabolism | response_to_stress | response_to_DNA_damage_stimulus | DNA_repair
SHU2	Unknown	MULTIPLE : DNA_repair, response_to_DNA_damage_stimulus, DNA_metabolism, response_to_stress (7) included in { nucleobase,_nucleoside,_nucleotide_and_nucleic_acid_metabolism (13), cell_growth_and/or_maintenance (890) }		MULTIPLE : cell_cycle, cell_proliferation (3) included in { MULTIPLE : DNA_repair, response_to_DNA_damage_stimulus, DNA_metabolism, response_to_stress (7), nucleobase,_nucleoside,_nucleotide_and_nucleic_acid_metabolism (13), cell_growth_and/or_maintenance (890) }
PSY3	Unknown	SHU2	Unknown	POL32	DNA_metabolism | cell_growth_and/or_maintenance | cell_cycle | cell_proliferation | nucleobase,_nucleoside,_nucleotide_and_nucleic_acid_metabolism | response_to_stress | response_to_DNA_damage_stimulus | DNA_repair
SHU1	Unknown	PSY3	Unknown	CDC2	DNA_metabolism | cell_growth_and/or_maintenance | cell_cycle | cell_proliferation | nucleobase,_nucleoside,_nucleotide_and_nucleic_acid_metabolism | response_to_stress | response_to_DNA_damage_stimulus | DNA_repair
HPR5	DNA_metabolism | response_to_DNA_damage_stimulus | DNA_repair | nucleobase,_nucleoside,_nucleotide_and_nucleic_acid_metabolism | response_to_stress	SHU1	Unknown	POL30	DNA_metabolism | cell_growth_and/or_maintenance | cell_cycle | cell_proliferation | nucleobase,_nucleoside,_nucleotide_and_nucleic_acid_metabolism | response_to_stress | response_to_DNA_damage_stimulus | DNA_repair
POL32	DNA_metabolism | cell_growth_and/or_maintenance | cell_cycle | cell_proliferation | nucleobase,_nucleoside,_nucleotide_and_nucleic_acid_metabolism | response_to_stress | response_to_DNA_damage_stimulus | DNA_repair	HPR5	DNA_metabolism | response_to_DNA_damage_stimulus | DNA_repair | nucleobase,_nucleoside,_nucleotide_and_nucleic_acid_metabolism | response_to_stress	Unknown (4) included in { MULTIPLE : DNA_repair, response_to_DNA_damage_stimulus, DNA_metabolism, response_to_stress (7), nucleobase,_nucleoside,_nucleotide_and_nucleic_acid_metabolism (13), cell_growth_and/or_maintenance (890) }
CDC2	DNA_metabolism | cell_growth_and/or_maintenance | cell_cycle | cell_proliferation | nucleobase,_nucleoside,_nucleotide_and_nucleic_acid_metabolism | response_to_stress | response_to_DNA_damage_stimulus | DNA_repair	POL32	DNA_metabolism | cell_growth_and/or_maintenance | cell_cycle | cell_proliferation | nucleobase,_nucleoside,_nucleotide_and_nucleic_acid_metabolism | response_to_stress | response_to_DNA_damage_stimulus | DNA_repair	SHU2	Unknown
POL30	DNA_metabolism | cell_growth_and/or_maintenance | cell_cycle | cell_proliferation | nucleobase,_nucleoside,_nucleotide_and_nucleic_acid_metabolism | response_to_stress | response_to_DNA_damage_stimulus | DNA_repair	CDC2	DNA_metabolism | cell_growth_and/or_maintenance | cell_cycle | cell_proliferation | nucleobase,_nucleoside,_nucleotide_and_nucleic_acid_metabolism | response_to_stress | response_to_DNA_damage_stimulus | DNA_repair	PSY3	Unknown
		POL30	DNA_metabolism | cell_growth_and/or_maintenance | cell_cycle | cell_proliferation | nucleobase,_nucleoside,_nucleotide_and_nucleic_acid_metabolism | response_to_stress | response_to_DNA_damage_stimulus | DNA_repair	SHU1	Unknown
				HPR5	DNA_metabolism | response_to_DNA_damage_stimulus | DNA_repair | nucleobase,_nucleoside,_nucleotide_and_nucleic_acid_metabolism | response_to_stress
water-soluble_vitamin_metabolism (11) included in { cell_growth_and/or_maintenance (890) }		MULTIPLE : DNA_repair, cell_proliferation, response_to_DNA_damage_stimulus, cell_cycle, DNA_metabolism, nucleobase,_nucleoside,_nucleotide_and_nucleic_acid_metabolism, response_to_stress (4) included in { water-soluble_vitamin_metabolism (11), cell_growth_and/or_maintenance (890) }
SNZ3	vitamin_biosynthesis | water-soluble_vitamin_metabolism	SCM4	cell_growth_and/or_maintenance | cell_cycle | cell_proliferation
SNZ2	vitamin_biosynthesis | water-soluble_vitamin_metabolism	RAD59	DNA_metabolism | cell_growth_and/or_maintenance | nucleobase,_nucleoside,_nucleotide_and_nucleic_acid_metabolism | response_to_stress | nuclear_organization_and_biogenesis | response_to_DNA_damage_stimulus | telomere_maintenance | DNA_repair
SNZ1	water-soluble_vitamin_metabolism	RFA3	DNA_metabolism | cell_growth_and/or_maintenance | response_to_DNA_damage_stimulus | cell_cycle | DNA_repair | cell_proliferation | nucleobase,_nucleoside,_nucleotide_and_nucleic_acid_metabolism | response_to_stress
SNO4	water-soluble_vitamin_metabolism	RAD52	mating-type_switching/recombination | DNA_metabolism | cell_growth_and/or_maintenance | cell_cycle | cell_proliferation | nucleobase,_nucleoside,_nucleotide_and_nucleic_acid_metabolism | response_to_stress | nuclear_organization_and_biogenesis | response_to_DNA_damage_stimulus | telomere_maintenance | DNA_repair
SNO3	vitamin_biosynthesis | water-soluble_vitamin_metabolism	vitamin_biosynthesis (7) included in { water-soluble_vitamin_metabolism (11), cell_growth_and/or_maintenance (890) }
SNO2	vitamin_biosynthesis | water-soluble_vitamin_metabolism	SNZ3	vitamin_biosynthesis | water-soluble_vitamin_metabolism
SNO1	water-soluble_vitamin_metabolism	SNZ2	vitamin_biosynthesis | water-soluble_vitamin_metabolism
SCM4	cell_growth_and/or_maintenance | cell_cycle | cell_proliferation	SNZ1	water-soluble_vitamin_metabolism
RAD59	DNA_metabolism | cell_growth_and/or_maintenance | nucleobase,_nucleoside,_nucleotide_and_nucleic_acid_metabolism | response_to_stress | nuclear_organization_and_biogenesis | response_to_DNA_damage_stimulus | telomere_maintenance | DNA_repair	SNO4	water-soluble_vitamin_metabolism
RFA3	DNA_metabolism | cell_growth_and/or_maintenance | response_to_DNA_damage_stimulus | cell_cycle | DNA_repair | cell_proliferation | nucleobase,_nucleoside,_nucleotide_and_nucleic_acid_metabolism | response_to_stress	SNO3	vitamin_biosynthesis | water-soluble_vitamin_metabolism
RAD52	mating-type_switching/recombination | DNA_metabolism | cell_growth_and/or_maintenance | cell_cycle | cell_proliferation | nucleobase,_nucleoside,_nucleotide_and_nucleic_acid_metabolism | response_to_stress | nuclear_organization_and_biogenesis | response_to_DNA_damage_stimulus | telomere_maintenance | DNA_repair	SNO2	vitamin_biosynthesis | water-soluble_vitamin_metabolism
		SNO1	water-soluble_vitamin_metabolism
MULTIPLE : cell_proliferation, cell_cycle, cytoplasm_organization_and_biogenesis (16) included in { cell_growth_and/or_maintenance (890) }		MULTIPLE : conjugation_with_cellular_fusion, response_to_pheromone_during_conjugation_with_cellular_fusion, sensory_perception, perception_of_abiotic_stimulus (6) included in { MULTIPLE : cell_proliferation, cell_cycle, cytoplasm_organization_and_biogenesis (16), cell_growth_and/or_maintenance (890) }
YNL127W	cell_growth_and/or_maintenance | cell_cycle | cell_proliferation | sensory_perception | response_to_pheromone_during_conjugation_with_cellular_fusion | conjugation_with_cellular_fusion | perception_of_abiotic_stimulus	YNL127W	cell_growth_and/or_maintenance | cell_cycle | cell_proliferation | sensory_perception | response_to_pheromone_during_conjugation_with_cellular_fusion | conjugation_with_cellular_fusion | perception_of_abiotic_stimulus
YLR238W	cell_growth_and/or_maintenance | cell_cycle | cell_proliferation | sensory_perception | response_to_pheromone_during_conjugation_with_cellular_fusion | conjugation_with_cellular_fusion | perception_of_abiotic_stimulus	YLR238W	cell_growth_and/or_maintenance | cell_cycle | cell_proliferation | sensory_perception | response_to_pheromone_during_conjugation_with_cellular_fusion | conjugation_with_cellular_fusion | perception_of_abiotic_stimulus
VPS64	protein_targeting | protein_transport | cell_growth_and/or_maintenance | transport | cell_cycle | cell_proliferation | intracellular_transport | perception_of_abiotic_stimulus | sensory_perception | conjugation_with_cellular_fusion | response_to_pheromone_during_conjugation_with_cellular_fusion	VPS64	protein_targeting | protein_transport | cell_growth_and/or_maintenance | transport | cell_cycle | cell_proliferation | intracellular_transport | perception_of_abiotic_stimulus | sensory_perception | conjugation_with_cellular_fusion | response_to_pheromone_during_conjugation_with_cellular_fusion
FAR3	cell_growth_and/or_maintenance | cell_cycle | cell_proliferation | sensory_perception | response_to_pheromone_during_conjugation_with_cellular_fusion | conjugation_with_cellular_fusion | perception_of_abiotic_stimulus	FAR3	cell_growth_and/or_maintenance | cell_cycle | cell_proliferation | sensory_perception | response_to_pheromone_during_conjugation_with_cellular_fusion | conjugation_with_cellular_fusion | perception_of_abiotic_stimulus
YFR008W	cell_growth_and/or_maintenance | cell_cycle | cell_proliferation | sensory_perception | response_to_pheromone_during_conjugation_with_cellular_fusion | conjugation_with_cellular_fusion | perception_of_abiotic_stimulus	YFR008W	cell_growth_and/or_maintenance | cell_cycle | cell_proliferation | sensory_perception | response_to_pheromone_during_conjugation_with_cellular_fusion | conjugation_with_cellular_fusion | perception_of_abiotic_stimulus
MCM16	cell_growth_and/or_maintenance | cell_cycle | cell_proliferation	MCM16	cell_growth_and/or_maintenance | cell_cycle | cell_proliferation
YKE2	cell_growth_and/or_maintenance | protein_folding | cytoplasm_organization_and_biogenesis
PAC10	cell_growth_and/or_maintenance | cytoplasm_organization_and_biogenesis
GIM4	cell_growth_and/or_maintenance | cytoplasm_organization_and_biogenesis
GIM5	cell_growth_and/or_maintenance | cytoplasm_organization_and_biogenesis
GIM3	cell_growth_and/or_maintenance | cytoplasm_organization_and_biogenesis
TUB4	cell_growth_and/or_maintenance | cell_cycle | cytoplasm_organization_and_biogenesis | cell_proliferation
SPC98	cell_growth_and/or_maintenance | cell_cycle | cytoplasm_organization_and_biogenesis | cell_proliferation
SPC97	cell_growth_and/or_maintenance | cytoplasm_organization_and_biogenesis
SPC110	cell_growth_and/or_maintenance | cytoplasm_organization_and_biogenesis
SPC72	cell_growth_and/or_maintenance | cytoplasm_organization_and_biogenesis | cell_cycle | cell_proliferation
nucleobase,_nucleoside,_nucleotide_and_nucleic_acid_metabolism (29) included in { cell_growth_and/or_maintenance (890) }		MULTIPLE : autophagy, intracellular_transport, protein_targeting, transport, protein_transport (5) included in { nucleobase,_nucleoside,_nucleotide_and_nucleic_acid_metabolism (29), cell_growth_and/or_maintenance (890) }
TSR2	cell_growth_and/or_maintenance | cytoplasm_organization_and_biogenesis | RNA_metabolism | nucleobase,_nucleoside,_nucleotide_and_nucleic_acid_metabolism	AUT7	protein_targeting | protein_transport | cell_growth_and/or_maintenance | transport | intracellular_transport | autophagy
RPS26B	macromolecule_biosynthesis | protein_biosynthesis	AUT1	protein_targeting | protein_transport | cell_growth_and/or_maintenance | transport | intracellular_transport | autophagy
RPS26A	macromolecule_biosynthesis | protein_biosynthesis	APG7	protein_targeting | protein_transport | cell_growth_and/or_maintenance | transport | intracellular_transport | autophagy
RLF2	DNA_metabolism | cell_growth_and/or_maintenance | nucleobase,_nucleoside,_nucleotide_and_nucleic_acid_metabolism | nuclear_organization_and_biogenesis	APG16	cell_growth_and/or_maintenance | autophagy
MEC3	DNA_metabolism | transcription | cell_growth_and/or_maintenance | DNA_damage_response,_signal_transduction | cell_cycle | cell_proliferation | nucleobase,_nucleoside,_nucleotide_and_nucleic_acid_metabolism | gene_silencing | response_to_stress | nuclear_organization_and_biogenesis | response_to_DNA_damage_stimulus | chromatin_silencing	APG12	protein_targeting | protein_transport | cell_growth_and/or_maintenance | transport | intracellular_transport | autophagy
DDC1	cell_growth_and/or_maintenance | cell_cycle | cell_proliferation	MULTIPLE : cell_cycle, cell_proliferation (5) included in { nucleobase,_nucleoside,_nucleotide_and_nucleic_acid_metabolism (29), cell_growth_and/or_maintenance (890) }
AUT7	protein_targeting | protein_transport | cell_growth_and/or_maintenance | transport | intracellular_transport | autophagy	SPO12	cell_growth_and/or_maintenance | cell_cycle | cell_proliferation
AUT1	protein_targeting | protein_transport | cell_growth_and/or_maintenance | transport | intracellular_transport | autophagy	POP2	transcription | RNA_metabolism | nucleobase,_nucleoside,_nucleotide_and_nucleic_acid_metabolism | macromolecule_catabolism
APG7	protein_targeting | protein_transport | cell_growth_and/or_maintenance | transport | intracellular_transport | autophagy	DBF2	cell_growth_and/or_maintenance | phosphate_metabolism | cell_cycle | cell_proliferation | protein_modification
APG16	cell_growth_and/or_maintenance | autophagy	CCR4	transcription | RNA_metabolism | nucleobase,_nucleoside,_nucleotide_and_nucleic_acid_metabolism | macromolecule_catabolism
APG12	protein_targeting | protein_transport | cell_growth_and/or_maintenance | transport | intracellular_transport | autophagy	MOB1	cell_growth_and/or_maintenance | phosphate_metabolism | cell_cycle | cell_proliferation | protein_modification
SPO12	cell_growth_and/or_maintenance | cell_cycle | cell_proliferation	MULTIPLE : transcription, DNA_metabolism, nuclear_organization_and_biogenesis (13) included in { nucleobase,_nucleoside,_nucleotide_and_nucleic_acid_metabolism (29), cell_growth_and/or_maintenance (890) }		protein_modification (3) included in { MULTIPLE : transcription, DNA_metabolism, nuclear_organization_and_biogenesis (13), nucleobase,_nucleoside,_nucleotide_and_nucleic_acid_metabolism (29), cell_growth_and/or_maintenance (890) }
POP2	transcription | RNA_metabolism | nucleobase,_nucleoside,_nucleotide_and_nucleic_acid_metabolism | macromolecule_catabolism	SPT6	DNA_metabolism | transcription | cell_growth_and/or_maintenance | nucleobase,_nucleoside,_nucleotide_and_nucleic_acid_metabolism | nuclear_organization_and_biogenesis	SET2	DNA_metabolism | cell_growth_and/or_maintenance | transcription | nucleobase,_nucleoside,_nucleotide_and_nucleic_acid_metabolism | protein_modification | nuclear_organization_and_biogenesis
DBF2	cell_growth_and/or_maintenance | phosphate_metabolism | cell_cycle | cell_proliferation | protein_modification	HHT2	DNA_metabolism | cell_growth_and/or_maintenance | nucleobase,_nucleoside,_nucleotide_and_nucleic_acid_metabolism | nuclear_organization_and_biogenesis	SET1	DNA_metabolism | transcription | cell_growth_and/or_maintenance | nucleobase,_nucleoside,_nucleotide_and_nucleic_acid_metabolism | protein_modification | gene_silencing | nuclear_organization_and_biogenesis | chromatin_silencing
CCR4	transcription | RNA_metabolism | nucleobase,_nucleoside,_nucleotide_and_nucleic_acid_metabolism | macromolecule_catabolism	HHT1	DNA_metabolism | cell_growth_and/or_maintenance | nucleobase,_nucleoside,_nucleotide_and_nucleic_acid_metabolism | nuclear_organization_and_biogenesis	DOT1	DNA_metabolism | transcription | cell_growth_and/or_maintenance | cell_cycle | cell_proliferation | nucleobase,_nucleoside,_nucleotide_and_nucleic_acid_metabolism | protein_modification | gene_silencing | nuclear_organization_and_biogenesis | chromatin_silencing
MOB1	cell_growth_and/or_maintenance | phosphate_metabolism | cell_cycle | cell_proliferation | protein_modification	HHF2	DNA_metabolism | cell_growth_and/or_maintenance | nucleobase,_nucleoside,_nucleotide_and_nucleic_acid_metabolism | nuclear_organization_and_biogenesis
SPT6	DNA_metabolism | transcription | cell_growth_and/or_maintenance | nucleobase,_nucleoside,_nucleotide_and_nucleic_acid_metabolism | nuclear_organization_and_biogenesis	HHF1	DNA_metabolism | cell_growth_and/or_maintenance | nucleobase,_nucleoside,_nucleotide_and_nucleic_acid_metabolism | nuclear_organization_and_biogenesis
HHT2	DNA_metabolism | cell_growth_and/or_maintenance | nucleobase,_nucleoside,_nucleotide_and_nucleic_acid_metabolism | nuclear_organization_and_biogenesis	BDF1	sporulation_(sensu_Fungi) | cell_growth_and/or_maintenance | sporulation
HHT1	DNA_metabolism | cell_growth_and/or_maintenance | nucleobase,_nucleoside,_nucleotide_and_nucleic_acid_metabolism | nuclear_organization_and_biogenesis	ARP4	DNA_metabolism | transcription | cell_growth_and/or_maintenance | nucleobase,_nucleoside,_nucleotide_and_nucleic_acid_metabolism | protein_modification | nuclear_organization_and_biogenesis
HHF2	DNA_metabolism | cell_growth_and/or_maintenance | nucleobase,_nucleoside,_nucleotide_and_nucleic_acid_metabolism | nuclear_organization_and_biogenesis	ESA1	DNA_metabolism | transcription | cell_growth_and/or_maintenance | cell_cycle | cell_proliferation | nucleobase,_nucleoside,_nucleotide_and_nucleic_acid_metabolism | protein_modification | nuclear_organization_and_biogenesis
HHF1	DNA_metabolism | cell_growth_and/or_maintenance | nucleobase,_nucleoside,_nucleotide_and_nucleic_acid_metabolism | nuclear_organization_and_biogenesis	SET2	DNA_metabolism | cell_growth_and/or_maintenance | transcription | nucleobase,_nucleoside,_nucleotide_and_nucleic_acid_metabolism | protein_modification | nuclear_organization_and_biogenesis
BDF1	sporulation_(sensu_Fungi) | cell_growth_and/or_maintenance | sporulation	SET1	DNA_metabolism | transcription | cell_growth_and/or_maintenance | nucleobase,_nucleoside,_nucleotide_and_nucleic_acid_metabolism | protein_modification | gene_silencing | nuclear_organization_and_biogenesis | chromatin_silencing
ARP4	DNA_metabolism | transcription | cell_growth_and/or_maintenance | nucleobase,_nucleoside,_nucleotide_and_nucleic_acid_metabolism | protein_modification | nuclear_organization_and_biogenesis	DOT1	DNA_metabolism | transcription | cell_growth_and/or_maintenance | cell_cycle | cell_proliferation | nucleobase,_nucleoside,_nucleotide_and_nucleic_acid_metabolism | protein_modification | gene_silencing | nuclear_organization_and_biogenesis | chromatin_silencing
ESA1	DNA_metabolism | transcription | cell_growth_and/or_maintenance | cell_cycle | cell_proliferation | nucleobase,_nucleoside,_nucleotide_and_nucleic_acid_metabolism | protein_modification | nuclear_organization_and_biogenesis	HIR1	transcription | nucleobase,_nucleoside,_nucleotide_and_nucleic_acid_metabolism
SET2	DNA_metabolism | cell_growth_and/or_maintenance | transcription | nucleobase,_nucleoside,_nucleotide_and_nucleic_acid_metabolism | protein_modification | nuclear_organization_and_biogenesis	ASF1	regulation_of_programmed_cell_death | apoptosis | response_to_DNA_damage_stimulus | DNA_damage_response,_signal_transduction | programmed_cell_death | response_to_stress
SET1	DNA_metabolism | transcription | cell_growth_and/or_maintenance | nucleobase,_nucleoside,_nucleotide_and_nucleic_acid_metabolism | protein_modification | gene_silencing | nuclear_organization_and_biogenesis | chromatin_silencing
DOT1	DNA_metabolism | transcription | cell_growth_and/or_maintenance | cell_cycle | cell_proliferation | nucleobase,_nucleoside,_nucleotide_and_nucleic_acid_metabolism | protein_modification | gene_silencing | nuclear_organization_and_biogenesis | chromatin_silencing
HIR1	transcription | nucleobase,_nucleoside,_nucleotide_and_nucleic_acid_metabolism
ASF1	regulation_of_programmed_cell_death | apoptosis | response_to_DNA_damage_stimulus | DNA_damage_response,_signal_transduction | programmed_cell_death | response_to_stress
MULTIPLE : nucleobase,_nucleoside,_nucleotide_and_nucleic_acid_metabolism, transcription (17) included in { cell_growth_and/or_maintenance (890) }		RNA_metabolism (5) included in { MULTIPLE : nucleobase,_nucleoside,_nucleotide_and_nucleic_acid_metabolism, transcription (17), cell_growth_and/or_maintenance (890) }
YJL084C	Unknown	SSU72	cell_growth_and/or_maintenance | transcription | cytoplasm_organization_and_biogenesis | RNA_metabolism | nucleobase,_nucleoside,_nucleotide_and_nucleic_acid_metabolism
PUT4	cell_growth_and/or_maintenance | transport | organic_acid_transport | amine/polyamine_transport	PTI1	transcription | RNA_metabolism | nucleobase,_nucleoside,_nucleotide_and_nucleic_acid_metabolism
PCL7	regulation_of_biosynthesis | polysaccharide_metabolism | macromolecule_biosynthesis | regulation_of_catabolism | carbohydrate_metabolism | carbohydrate_biosynthesis | energy_derivation_by_oxidation_of_organic_compounds | carbohydrate_catabolism	PTA1	transcription | RNA_metabolism | nucleobase,_nucleoside,_nucleotide_and_nucleic_acid_metabolism
PCL6	regulation_of_biosynthesis | polysaccharide_metabolism | macromolecule_biosynthesis | regulation_of_catabolism | carbohydrate_metabolism | carbohydrate_biosynthesis | energy_derivation_by_oxidation_of_organic_compounds | carbohydrate_catabolism	PCL10	regulation_of_biosynthesis | polysaccharide_metabolism | macromolecule_biosynthesis | regulation_of_catabolism | carbohydrate_metabolism | carbohydrate_biosynthesis | energy_derivation_by_oxidation_of_organic_compounds | carbohydrate_catabolism
PHO85	cell_growth_and/or_maintenance | cell_cycle | cell_proliferation | protein_modification | polysaccharide_metabolism | phosphate_metabolism | carbohydrate_metabolism | energy_derivation_by_oxidation_of_organic_compounds	KIN28	cell_growth_and/or_maintenance | transcription | phosphate_metabolism | cell_cycle | cell_proliferation | nucleobase,_nucleoside,_nucleotide_and_nucleic_acid_metabolism | protein_modification
SUB1	transcription | nucleobase,_nucleoside,_nucleotide_and_nucleic_acid_metabolism
SUA7	transcription | nucleobase,_nucleoside,_nucleotide_and_nucleic_acid_metabolism
RPP1A	macromolecule_biosynthesis | protein_biosynthesis
SSU72	cell_growth_and/or_maintenance | transcription | cytoplasm_organization_and_biogenesis | RNA_metabolism | nucleobase,_nucleoside,_nucleotide_and_nucleic_acid_metabolism
PTI1	transcription | RNA_metabolism | nucleobase,_nucleoside,_nucleotide_and_nucleic_acid_metabolism
PTA1	transcription | RNA_metabolism | nucleobase,_nucleoside,_nucleotide_and_nucleic_acid_metabolism
PCL10	regulation_of_biosynthesis | polysaccharide_metabolism | macromolecule_biosynthesis | regulation_of_catabolism | carbohydrate_metabolism | carbohydrate_biosynthesis | energy_derivation_by_oxidation_of_organic_compounds | carbohydrate_catabolism
KIN28	cell_growth_and/or_maintenance | transcription | phosphate_metabolism | cell_cycle | cell_proliferation | nucleobase,_nucleoside,_nucleotide_and_nucleic_acid_metabolism | protein_modification
SGV1	transcription | phosphate_metabolism | nucleobase,_nucleoside,_nucleotide_and_nucleic_acid_metabolism | protein_modification
RPO21	transcription | nucleobase,_nucleoside,_nucleotide_and_nucleic_acid_metabolism
RPB8	transcription | nucleobase,_nucleoside,_nucleotide_and_nucleic_acid_metabolism
RSP5	DNA_metabolism | cell_growth_and/or_maintenance | nucleobase,_nucleoside,_nucleotide_and_nucleic_acid_metabolism | protein_modification | nuclear_organization_and_biogenesis
MULTIPLE : vesicle-mediated_transport, secretory_pathway, transport, intracellular_transport (50) included in { cell_growth_and/or_maintenance (890) }		autophagy (6) included in { MULTIPLE : vesicle-mediated_transport, secretory_pathway, transport, intracellular_transport (50), cell_growth_and/or_maintenance (890) }
YPT7	vesicle-mediated_transport | transport | cell_growth_and/or_maintenance | cytoplasm_organization_and_biogenesis | intracellular_transport | secretory_pathway	SHR3	vesicle-mediated_transport | cell_growth_and/or_maintenance | transport | organic_acid_transport | amine/polyamine_transport | intracellular_transport | secretory_pathway
YPT53	vesicle-mediated_transport | protein_targeting | protein_transport | cell_growth_and/or_maintenance | transport | intracellular_transport	SEC31	vesicle-mediated_transport | cell_growth_and/or_maintenance | transport | intracellular_transport | secretory_pathway
YPT10	cell_growth_and/or_maintenance | cytoplasm_organization_and_biogenesis	SEC23	vesicle-mediated_transport | transport | cell_growth_and/or_maintenance | intracellular_transport | macromolecule_catabolism | protein_catabolism | secretory_pathway | autophagy
YPT52	vesicle-mediated_transport | protein_targeting | protein_transport | cell_growth_and/or_maintenance | transport | intracellular_transport	SEC24	vesicle-mediated_transport | transport | cell_growth_and/or_maintenance | intracellular_transport | secretory_pathway | autophagy
YPT32	vesicle-mediated_transport | cell_growth_and/or_maintenance | transport | secretory_pathway	SEC16	vesicle-mediated_transport | transport | cell_growth_and/or_maintenance | autophagy
YPT11	cell_growth_and/or_maintenance | cytoplasm_organization_and_biogenesis	SEC13	protein_catabolism | vesicle-mediated_transport | cell_growth_and/or_maintenance | transport | intracellular_transport | secretory_pathway | macromolecule_catabolism
VPS21	vesicle-mediated_transport | protein_targeting | protein_transport | cell_growth_and/or_maintenance | transport | intracellular_transport	cytoplasm_organization_and_biogenesis (5) included in { MULTIPLE : vesicle-mediated_transport, secretory_pathway, transport, intracellular_transport (50), cell_growth_and/or_maintenance (890) }
YPT31	vesicle-mediated_transport | cell_growth_and/or_maintenance | transport | secretory_pathway	TVP15	Unknown
YPT1	vesicle-mediated_transport | cell_growth_and/or_maintenance | transport | intracellular_transport | secretory_pathway | protein_complex_assembly	PEP12	vesicle-mediated_transport | cell_growth_and/or_maintenance | transport | cytoplasm_organization_and_biogenesis | intracellular_transport | secretory_pathway
SEC4	vesicle-mediated_transport | cell_growth_and/or_maintenance | transport | cell_proliferation | intracellular_transport | intracellular_signaling_cascade | signal_transduction | budding | secretory_pathway | polar_budding | cytokinesis	PEP7	vesicle-mediated_transport | cell_growth_and/or_maintenance | transport | cytoplasm_organization_and_biogenesis | intracellular_transport | secretory_pathway
YIP1	vesicle-mediated_transport | cell_growth_and/or_maintenance | transport	SFT2	vesicle-mediated_transport | cell_growth_and/or_maintenance | transport | cytoplasm_organization_and_biogenesis | intracellular_transport | secretory_pathway
TVP23	Unknown	RIF2	telomere_maintenance | response_to_DNA_damage_stimulus | cell_growth_and/or_maintenance | response_to_stress | nuclear_organization_and_biogenesis
SNX41	protein_transport | cell_growth_and/or_maintenance | transport	cytoplasm_organization_and_biogenesis (6) included in { MULTIPLE : vesicle-mediated_transport, secretory_pathway, transport, intracellular_transport (50), cell_growth_and/or_maintenance (890) }
YIP5	vesicle-mediated_transport | cell_growth_and/or_maintenance | transport	YPT7	vesicle-mediated_transport | transport | cell_growth_and/or_maintenance | cytoplasm_organization_and_biogenesis | intracellular_transport | secretory_pathway
YIP4	vesicle-mediated_transport | cell_growth_and/or_maintenance | transport	YPT53	vesicle-mediated_transport | protein_targeting | protein_transport | cell_growth_and/or_maintenance | transport | intracellular_transport
YIP3	vesicle-mediated_transport | cell_growth_and/or_maintenance | transport | intracellular_transport | secretory_pathway	YPT10	cell_growth_and/or_maintenance | cytoplasm_organization_and_biogenesis
YIF1	vesicle-mediated_transport | cell_growth_and/or_maintenance | transport | intracellular_transport | secretory_pathway	YPT52	vesicle-mediated_transport | protein_targeting | protein_transport | cell_growth_and/or_maintenance | transport | intracellular_transport
GYP7	vesicle-mediated_transport | cell_growth_and/or_maintenance | transport	YPT32	vesicle-mediated_transport | cell_growth_and/or_maintenance | transport | secretory_pathway
GYP1	vesicle-mediated_transport | cell_growth_and/or_maintenance | transport	YPT11	cell_growth_and/or_maintenance | cytoplasm_organization_and_biogenesis
YPT35	Unknown
VAM7	vesicle-mediated_transport | cell_growth_and/or_maintenance | transport | cytoplasm_organization_and_biogenesis | intracellular_transport | secretory_pathway
QUT1	cell_growth_and/or_maintenance | transport | organic_acid_transport | amine/polyamine_transport
KTR3	cell_growth_and/or_maintenance | macromolecule_biosynthesis | glycoprotein_metabolism | external_encapsulating_structure_organization_and_biogenesis | protein_biosynthesis | protein_modification
YPT6	vesicle-mediated_transport | protein_transport | cell_growth_and/or_maintenance | transport | cytoplasm_organization_and_biogenesis | intracellular_transport
TLG1	vesicle-mediated_transport | cell_growth_and/or_maintenance | transport | secretory_pathway
TVP15	Unknown
PEP12	vesicle-mediated_transport | cell_growth_and/or_maintenance | transport | cytoplasm_organization_and_biogenesis | intracellular_transport | secretory_pathway
PEP7	vesicle-mediated_transport | cell_growth_and/or_maintenance | transport | cytoplasm_organization_and_biogenesis | intracellular_transport | secretory_pathway
SFT2	vesicle-mediated_transport | cell_growth_and/or_maintenance | transport | cytoplasm_organization_and_biogenesis | intracellular_transport | secretory_pathway
RIF2	telomere_maintenance | response_to_DNA_damage_stimulus | cell_growth_and/or_maintenance | response_to_stress | nuclear_organization_and_biogenesis
YJR141W	RNA_metabolism | nucleobase,_nucleoside,_nucleotide_and_nucleic_acid_metabolism
DDI1	protein_catabolism | vesicle-mediated_transport | cell_growth_and/or_maintenance | transport | macromolecule_catabolism
SNC2	vesicle-mediated_transport | cell_growth_and/or_maintenance | transport | intracellular_transport | secretory_pathway
VPS45	osmoregulation | vesicle-mediated_transport | cell_growth_and/or_maintenance | transport | intracellular_transport | protein_complex_assembly | cytoplasm_organization_and_biogenesis | secretory_pathway
TLG2	vesicle-mediated_transport | cell_growth_and/or_maintenance | transport | secretory_pathway
GGA2	vesicle-mediated_transport | cell_growth_and/or_maintenance | transport | cytoplasm_organization_and_biogenesis | intracellular_transport | secretory_pathway
ARF2	vesicle-mediated_transport | cell_growth_and/or_maintenance | transport | intracellular_transport | secretory_pathway
ARF1	vesicle-mediated_transport | cell_growth_and/or_maintenance | transport | intracellular_transport | secretory_pathway
GCS1	vesicle-mediated_transport | transport | cell_growth_and/or_maintenance | cytoplasm_organization_and_biogenesis | cell_cycle | intracellular_transport | secretory_pathway | cell_proliferation
YKT6	vesicle-mediated_transport | cell_growth_and/or_maintenance | transport | intracellular_transport | secretory_pathway
SED5	vesicle-mediated_transport | cell_growth_and/or_maintenance | transport | intracellular_transport | secretory_pathway
BOS1	vesicle-mediated_transport | cell_growth_and/or_maintenance | transport | intracellular_transport | secretory_pathway
BET1	vesicle-mediated_transport | cell_growth_and/or_maintenance | transport | intracellular_transport | secretory_pathway
SHR3	vesicle-mediated_transport | cell_growth_and/or_maintenance | transport | organic_acid_transport | amine/polyamine_transport | intracellular_transport | secretory_pathway
SEC31	vesicle-mediated_transport | cell_growth_and/or_maintenance | transport | intracellular_transport | secretory_pathway
SEC23	vesicle-mediated_transport | transport | cell_growth_and/or_maintenance | intracellular_transport | macromolecule_catabolism | protein_catabolism | secretory_pathway | autophagy
SEC24	vesicle-mediated_transport | transport | cell_growth_and/or_maintenance | intracellular_transport | secretory_pathway | autophagy
SEC16	vesicle-mediated_transport | transport | cell_growth_and/or_maintenance | autophagy
SEC13	protein_catabolism | vesicle-mediated_transport | cell_growth_and/or_maintenance | transport | intracellular_transport | secretory_pathway | macromolecule_catabolism
CYC1	electron_transport
MULTIPLE : protein_biosynthesis, macromolecule_biosynthesis (12) included in { cell_growth_and/or_maintenance (890) }
YPL105C	Unknown
TIF35	macromolecule_biosynthesis | protein_biosynthesis
TIF34	macromolecule_biosynthesis | protein_biosynthesis
RPS0A	macromolecule_biosynthesis | cell_growth_and/or_maintenance | cytoplasm_organization_and_biogenesis | protein_biosynthesis
RPG1	macromolecule_biosynthesis | protein_biosynthesis
NIP1	macromolecule_biosynthesis | protein_biosynthesis
PRT1	macromolecule_biosynthesis | protein_biosynthesis
HCR1	cell_growth_and/or_maintenance | macromolecule_biosynthesis | cytoplasm_organization_and_biogenesis | RNA_metabolism | nucleobase,_nucleoside,_nucleotide_and_nucleic_acid_metabolism | protein_biosynthesis
YDL071C	NOT_ANNOTATED
GNA1	macromolecule_biosynthesis | amino_sugar_metabolism | nucleotide-sugar_metabolism | carbohydrate_biosynthesis | nucleobase,_nucleoside,_nucleotide_and_nucleic_acid_metabolism | carbohydrate_metabolism
PRE5	protein_catabolism | macromolecule_catabolism
PRE10	protein_catabolism | macromolecule_catabolism
MULTIPLE : protein_catabolism, macromolecule_catabolism (9) included in { cell_growth_and/or_maintenance (890) }
UBR1	protein_modification
SUI1	macromolecule_biosynthesis | protein_biosynthesis
RPN9	protein_catabolism | macromolecule_catabolism
RPT6	protein_catabolism | macromolecule_catabolism
RPT5	protein_catabolism | macromolecule_catabolism
RPT4	protein_catabolism | macromolecule_catabolism
RPT3	protein_catabolism | macromolecule_catabolism
GAL80	transcription | carbohydrate_metabolism | nucleobase,_nucleoside,_nucleotide_and_nucleic_acid_metabolism | monosaccharide_metabolism
GAL4	transcription | carbohydrate_metabolism | nucleobase,_nucleoside,_nucleotide_and_nucleic_acid_metabolism | monosaccharide_metabolism
MULTIPLE : protein_catabolism, macromolecule_catabolism (9) included in { cell_growth_and/or_maintenance (890) }
YHR115C	Unknown
CDC123	Unknown
VAC14	membrane_lipid_metabolism | cell_growth_and/or_maintenance | cytoplasm_organization_and_biogenesis
PRE8	protein_catabolism | macromolecule_catabolism
COG6	vesicle-mediated_transport | cell_growth_and/or_maintenance | transport | intracellular_transport | secretory_pathway
PUP3	protein_catabolism | macromolecule_catabolism
PUP1	protein_catabolism | macromolecule_catabolism
PRE3	sporulation_(sensu_Fungi) | protein_catabolism | cell_growth_and/or_maintenance | sporulation | macromolecule_catabolism | response_to_stress
PRE2	protein_catabolism | macromolecule_catabolism
nucleobase,_nucleoside,_nucleotide_and_nucleic_acid_metabolism (5) included in { cell_growth_and/or_maintenance (890) }
TRS31	vesicle-mediated_transport | cell_growth_and/or_maintenance | transport | intracellular_transport | secretory_pathway
TRS20	vesicle-mediated_transport | cell_growth_and/or_maintenance | transport | intracellular_transport | secretory_pathway
SRB2	transcription | nucleobase,_nucleoside,_nucleotide_and_nucleic_acid_metabolism
POP5	cell_growth_and/or_maintenance | cytoplasm_organization_and_biogenesis | RNA_metabolism | nucleobase,_nucleoside,_nucleotide_and_nucleic_acid_metabolism
POP4	cell_growth_and/or_maintenance | cytoplasm_organization_and_biogenesis | RNA_metabolism | nucleobase,_nucleoside,_nucleotide_and_nucleic_acid_metabolism
cytoplasm_organization_and_biogenesis (94) included in { cell_growth_and/or_maintenance (890) }		response_to_stress (13) included in { cytoplasm_organization_and_biogenesis (94), cell_growth_and/or_maintenance (890) }		MULTIPLE : budding, signal_transduction (7) included in { response_to_stress (13), cytoplasm_organization_and_biogenesis (94), cell_growth_and/or_maintenance (890) }
ZDS2	DNA_metabolism | transcription | cell_growth_and/or_maintenance | nucleobase,_nucleoside,_nucleotide_and_nucleic_acid_metabolism | gene_silencing | nuclear_organization_and_biogenesis | aging | cytoplasm_organization_and_biogenesis | cell_aging | chromatin_silencing	SRV2	signal_transduction | cell_growth_and/or_maintenance | cytoplasm_organization_and_biogenesis | intracellular_signaling_cascade	RHO4	signal_transduction | cell_growth_and/or_maintenance | cytoplasm_organization_and_biogenesis | intracellular_signaling_cascade
ZDS1	DNA_metabolism | transcription | cell_growth_and/or_maintenance | nucleobase,_nucleoside,_nucleotide_and_nucleic_acid_metabolism | gene_silencing | nuclear_organization_and_biogenesis | aging | cytoplasm_organization_and_biogenesis | cell_aging | chromatin_silencing	AIP1	cell_growth_and/or_maintenance | cytoplasm_organization_and_biogenesis | response_to_osmotic_stress | response_to_stress	HOF1	cell_growth_and/or_maintenance | cell_proliferation | cytokinesis
SIR4	DNA_metabolism | loss_of_chromatin_silencing | transcription | cell_growth_and/or_maintenance | replicative_cell_aging | nucleobase,_nucleoside,_nucleotide_and_nucleic_acid_metabolism | response_to_stress | gene_silencing | progressive_alteration_of_chromatin_during_cell_aging | nuclear_organization_and_biogenesis | aging | response_to_DNA_damage_stimulus | DNA_repair | cell_aging | chromatin_sil…	PFY1	cell_growth_and/or_maintenance | budding | cytoplasm_organization_and_biogenesis | response_to_osmotic_stress | polar_budding | response_to_stress | axial_budding	RGD1	signal_transduction | cell_surface_receptor_linked_signal_transduction
SIR3	DNA_metabolism | loss_of_chromatin_silencing | transcription | cell_growth_and/or_maintenance | replicative_cell_aging | nucleobase,_nucleoside,_nucleotide_and_nucleic_acid_metabolism | response_to_stress | gene_silencing | progressive_alteration_of_chromatin_during_cell_aging | nuclear_organization_and_biogenesis | aging | response_to_DNA_damage_stimulus | DNA_repair | cell_aging | chromatin_sil…	ACT1	DNA_metabolism | vesicle-mediated_transport | transport | cell_cycle | sporulation | cell_proliferation | bud_growth | response_to_stress | protein_modification | cytoplasm_organization_and_biogenesis | secretory_pathway | external_encapsulating_structure_organization_and_biogenesis | cytokinesis | transcription | cell_growth_and/or_maintenance | intracellular_transport | nucleobase,_nucleoside,_…	BNR1	cell_growth_and/or_maintenance | budding | cytoplasm_organization_and_biogenesis | response_to_osmotic_stress | response_to_stress | axial_budding
RAP1	DNA_metabolism | transcription | cell_growth_and/or_maintenance | nucleobase,_nucleoside,_nucleotide_and_nucleic_acid_metabolism | gene_silencing | response_to_stress | nuclear_organization_and_biogenesis | response_to_DNA_damage_stimulus | telomere_maintenance | chromatin_silencing	RPP2B	macromolecule_biosynthesis | protein_biosynthesis	BNI1	cell_growth_and/or_maintenance | cell_cycle | cell_proliferation | nucleobase,_nucleoside,_nucleotide_and_nucleic_acid_metabolism | bud_growth | response_to_stress | intracellular_signaling_cascade | signal_transduction | budding | cytoplasm_organization_and_biogenesis | response_to_osmotic_stress | RNA_localization | polar_budding
YKL082C	cell_growth_and/or_maintenance | cytoplasm_organization_and_biogenesis	RPP1B	macromolecule_biosynthesis | protein_biosynthesis	BUD6	cell_growth_and/or_maintenance | cell_proliferation | response_to_stress | intracellular_signaling_cascade | signal_transduction | budding | cytoplasm_organization_and_biogenesis | response_to_osmotic_stress | polar_budding | cytokinesis
RGA1	cell_growth_and/or_maintenance | bud_growth | intracellular_signaling_cascade | perception_of_abiotic_stimulus | signal_transduction | budding | filamentous_growth | cytoplasm_organization_and_biogenesis | cell_surface_receptor_linked_signal_transduction | sensory_perception | cellular_morphogenesis | growth_pattern | conjugation_with_cellular_fusion | response_to_pheromone_during_conjugation_wit…	RHO4	signal_transduction | cell_growth_and/or_maintenance | cytoplasm_organization_and_biogenesis | intracellular_signaling_cascade	ATC1	cell_growth_and/or_maintenance | budding | polar_budding | response_to_stress
GIC2	signal_transduction | cell_growth_and/or_maintenance | budding | cytoplasm_organization_and_biogenesis | intracellular_signaling_cascade | axial_budding	HOF1	cell_growth_and/or_maintenance | cell_proliferation | cytokinesis	response_to_osmotic_stress (6) included in { response_to_stress (13), cytoplasm_organization_and_biogenesis (94), cell_growth_and/or_maintenance (890) }
GIC1	signal_transduction | cell_growth_and/or_maintenance | budding | cytoplasm_organization_and_biogenesis | intracellular_signaling_cascade | axial_budding	RGD1	signal_transduction | cell_surface_receptor_linked_signal_transduction	SRV2	signal_transduction | cell_growth_and/or_maintenance | cytoplasm_organization_and_biogenesis | intracellular_signaling_cascade
CLA4	cell_growth_and/or_maintenance | cell_proliferation | bud_growth | protein_modification | intracellular_signaling_cascade | signal_transduction | budding | phosphate_metabolism | cytoplasm_organization_and_biogenesis | cytokinesis	BNR1	cell_growth_and/or_maintenance | budding | cytoplasm_organization_and_biogenesis | response_to_osmotic_stress | response_to_stress | axial_budding	AIP1	cell_growth_and/or_maintenance | cytoplasm_organization_and_biogenesis | response_to_osmotic_stress | response_to_stress
BEM3	cell_growth_and/or_maintenance | bud_growth | intracellular_signaling_cascade | signal_transduction | budding | cytoplasm_organization_and_biogenesis | filamentous_growth | growth_pattern | cellular_morphogenesis	BNI1	cell_growth_and/or_maintenance | cell_cycle | cell_proliferation | nucleobase,_nucleoside,_nucleotide_and_nucleic_acid_metabolism | bud_growth | response_to_stress | intracellular_signaling_cascade | signal_transduction | budding | cytoplasm_organization_and_biogenesis | response_to_osmotic_stress | RNA_localization | polar_budding	PFY1	cell_growth_and/or_maintenance | budding | cytoplasm_organization_and_biogenesis | response_to_osmotic_stress | polar_budding | response_to_stress | axial_budding
STE20	cell_growth_and/or_maintenance | cell_proliferation | protein_modification | perception_of_abiotic_stimulus | signal_transduction | filamentous_growth | cytoplasm_organization_and_biogenesis | phosphate_metabolism | cell_surface_receptor_linked_signal_transduction | sensory_perception | response_to_pheromone_during_conjugation_with_cellular_fusion | conjugation_with_cellular_fusion | growth_patte…	BUD6	cell_growth_and/or_maintenance | cell_proliferation | response_to_stress | intracellular_signaling_cascade | signal_transduction | budding | cytoplasm_organization_and_biogenesis | response_to_osmotic_stress | polar_budding | cytokinesis	ACT1	DNA_metabolism | vesicle-mediated_transport | transport | cell_cycle | sporulation | cell_proliferation | bud_growth | response_to_stress | protein_modification | cytoplasm_organization_and_biogenesis | secretory_pathway | external_encapsulating_structure_organization_and_biogenesis | cytokinesis | transcription | cell_growth_and/or_maintenance | intracellular_transport | nucleobase,_nucleoside,_…
CDC42	vesicle-mediated_transport | transport | cell_growth_and/or_maintenance | bud_growth | intracellular_signaling_cascade | perception_of_abiotic_stimulus | signal_transduction | budding | filamentous_growth | cytoplasm_organization_and_biogenesis | secretory_pathway | cell_surface_receptor_linked_signal_transduction | sensory_perception | cellular_morphogenesis | growth_pattern | conjugation_with_c…	ATC1	cell_growth_and/or_maintenance | budding | polar_budding | response_to_stress	RPP2B	macromolecule_biosynthesis | protein_biosynthesis
CDC24	bud_growth | intracellular_signaling_cascade | polysaccharide_metabolism | filamentous_growth | cytoplasm_organization_and_biogenesis | cell_surface_receptor_linked_signal_transduction | sensory_perception | carbohydrate_metabolism | cellular_morphogenesis_during_conjugation | cellular_morphogenesis | cell_growth_and/or_maintenance | perception_of_abiotic_stimulus | signal_transduction | budding …			RPP1B	macromolecule_biosynthesis | protein_biosynthesis
BEM1	cell_growth_and/or_maintenance | perception_of_abiotic_stimulus | cytoplasm_organization_and_biogenesis | sensory_perception | conjugation_with_cellular_fusion | cellular_morphogenesis_during_conjugation | response_to_pheromone_during_conjugation_with_cellular_fusion | cellular_morphogenesis	transport (21) included in { cytoplasm_organization_and_biogenesis (94), cell_growth_and/or_maintenance (890) }		vesicle-mediated_transport (18) included in { cytoplasm_organization_and_biogenesis (94), transport (21), cell_growth_and/or_maintenance (890) }
FAR1	cell_growth_and/or_maintenance | cell_cycle | cell_proliferation | perception_of_abiotic_stimulus | signal_transduction | cell_surface_receptor_linked_signal_transduction | sensory_perception | conjugation_with_cellular_fusion | response_to_pheromone_during_conjugation_with_cellular_fusion	YSC84	vesicle-mediated_transport | cell_growth_and/or_maintenance | transport | cytoplasm_organization_and_biogenesis	YSC84	vesicle-mediated_transport | cell_growth_and/or_maintenance | transport | cytoplasm_organization_and_biogenesis
DSE1	cell_growth_and/or_maintenance | external_encapsulating_structure_organization_and_biogenesis	HUA1	cell_growth_and/or_maintenance | cytoplasm_organization_and_biogenesis	HUA1	cell_growth_and/or_maintenance | cytoplasm_organization_and_biogenesis
BOI2	signal_transduction | cell_growth_and/or_maintenance | cytoplasm_organization_and_biogenesis | intracellular_signaling_cascade	SLA2	vesicle-mediated_transport | cell_growth_and/or_maintenance | transport | budding | cytoplasm_organization_and_biogenesis | secretory_pathway | external_encapsulating_structure_organization_and_biogenesis | polar_budding	SLA2	vesicle-mediated_transport | cell_growth_and/or_maintenance | transport | budding | cytoplasm_organization_and_biogenesis | secretory_pathway | external_encapsulating_structure_organization_and_biogenesis | polar_budding
BOI1	signal_transduction | cell_growth_and/or_maintenance | cytoplasm_organization_and_biogenesis | intracellular_signaling_cascade	SLA1	vesicle-mediated_transport | cell_growth_and/or_maintenance | transport | budding | cytoplasm_organization_and_biogenesis | external_encapsulating_structure_organization_and_biogenesis | polar_budding	SLA1	vesicle-mediated_transport | cell_growth_and/or_maintenance | transport | budding | cytoplasm_organization_and_biogenesis | external_encapsulating_structure_organization_and_biogenesis | polar_budding
SKN7	transcription | response_to_oxidative_stress | response_to_osmotic_stress | nucleobase,_nucleoside,_nucleotide_and_nucleic_acid_metabolism | response_to_stress	ABP1	cell_growth_and/or_maintenance | cytoplasm_organization_and_biogenesis	ABP1	cell_growth_and/or_maintenance | cytoplasm_organization_and_biogenesis
ROM2	signal_transduction | cell_growth_and/or_maintenance | budding | cytoplasm_organization_and_biogenesis | external_encapsulating_structure_organization_and_biogenesis | bud_growth | intracellular_signaling_cascade	BSP1	cell_growth_and/or_maintenance | cytoplasm_organization_and_biogenesis	BSP1	cell_growth_and/or_maintenance | cytoplasm_organization_and_biogenesis
SEC3	vesicle-mediated_transport | cell_growth_and/or_maintenance | transport | cell_proliferation | intracellular_transport | budding | cytoplasm_organization_and_biogenesis | secretory_pathway | polar_budding | cytokinesis	RVS167	vesicle-mediated_transport | cell_growth_and/or_maintenance | transport | budding | response_to_osmotic_stress | polar_budding | response_to_stress	RVS167	vesicle-mediated_transport | cell_growth_and/or_maintenance | transport | budding | response_to_osmotic_stress | polar_budding | response_to_stress
IQG1	cell_growth_and/or_maintenance | cytoplasm_organization_and_biogenesis | cell_proliferation | response_to_osmotic_stress | response_to_stress | cytokinesis	YBR108W	Unknown	YBR108W	Unknown
RHO2	signal_transduction | cell_growth_and/or_maintenance | cytoplasm_organization_and_biogenesis | external_encapsulating_structure_organization_and_biogenesis | intracellular_signaling_cascade	RVS161	vesicle-mediated_transport | cell_growth_and/or_maintenance | transport | budding | response_to_osmotic_stress | polar_budding | response_to_stress	RVS161	vesicle-mediated_transport | cell_growth_and/or_maintenance | transport | budding | response_to_osmotic_stress | polar_budding | response_to_stress
LRG1	signal_transduction | cell_growth_and/or_maintenance | cell_wall_biosynthesis | external_encapsulating_structure_organization_and_biogenesis | intracellular_signaling_cascade	APP2	cell_growth_and/or_maintenance | cytoplasm_organization_and_biogenesis	APP2	cell_growth_and/or_maintenance | cytoplasm_organization_and_biogenesis
RHO1	signal_transduction | cell_growth_and/or_maintenance | budding | cytoplasm_organization_and_biogenesis | external_encapsulating_structure_organization_and_biogenesis | bud_growth | intracellular_signaling_cascade	LAS17	vesicle-mediated_transport | cell_growth_and/or_maintenance | transport | cell_proliferation | response_to_stress | budding | cytoplasm_organization_and_biogenesis | response_to_osmotic_stress | polar_budding | cytokinesis	LAS17	vesicle-mediated_transport | cell_growth_and/or_maintenance | transport | cell_proliferation | response_to_stress | budding | cytoplasm_organization_and_biogenesis | response_to_osmotic_stress | polar_budding | cytokinesis
SPR28	cell_growth_and/or_maintenance | external_encapsulating_structure_organization_and_biogenesis | cellular_morphogenesis	URA7	nucleobase_metabolism | macromolecule_biosynthesis | membrane_lipid_metabolism | nucleotide_metabolism | nucleobase,_nucleoside,_nucleotide_and_nucleic_acid_metabolism | lipid_biosynthesis	URA7	nucleobase_metabolism | macromolecule_biosynthesis | membrane_lipid_metabolism | nucleotide_metabolism | nucleobase,_nucleoside,_nucleotide_and_nucleic_acid_metabolism | lipid_biosynthesis
NFI1	cell_growth_and/or_maintenance | cell_cycle | cell_proliferation	HSE1	protein_targeting | protein_transport | cell_growth_and/or_maintenance | transport | intracellular_transport	HSE1	protein_targeting | protein_transport | cell_growth_and/or_maintenance | transport | intracellular_transport
CDC12	cell_growth_and/or_maintenance | cell_proliferation | axial_budding | budding | cytoplasm_organization_and_biogenesis | external_encapsulating_structure_organization_and_biogenesis | cellular_morphogenesis | polar_budding | conjugation_with_cellular_fusion | cytokinesis	SEC21	vesicle-mediated_transport | cell_growth_and/or_maintenance | transport | intracellular_transport | secretory_pathway	SEC21	vesicle-mediated_transport | cell_growth_and/or_maintenance | transport | intracellular_transport | secretory_pathway
BEM4	signal_transduction | cell_growth_and/or_maintenance | cytoplasm_organization_and_biogenesis | intracellular_signaling_cascade	SAS10	DNA_metabolism | cell_growth_and/or_maintenance | cytoplasm_organization_and_biogenesis | RNA_metabolism | nucleobase,_nucleoside,_nucleotide_and_nucleic_acid_metabolism | nuclear_organization_and_biogenesis	SAS10	DNA_metabolism | cell_growth_and/or_maintenance | cytoplasm_organization_and_biogenesis | RNA_metabolism | nucleobase,_nucleoside,_nucleotide_and_nucleic_acid_metabolism | nuclear_organization_and_biogenesis
SIZ1	protein_modification	RHO3	signal_transduction | vesicle-mediated_transport | transport | cell_growth_and/or_maintenance | cytoplasm_organization_and_biogenesis | secretory_pathway | intracellular_signaling_cascade	RHO3	signal_transduction | vesicle-mediated_transport | transport | cell_growth_and/or_maintenance | cytoplasm_organization_and_biogenesis | secretory_pathway | intracellular_signaling_cascade
CDC3	cell_growth_and/or_maintenance | budding | cytoplasm_organization_and_biogenesis | cell_proliferation | external_encapsulating_structure_organization_and_biogenesis | cellular_morphogenesis | cytokinesis | axial_budding	EXO70	vesicle-mediated_transport | cell_growth_and/or_maintenance | transport | cell_proliferation | intracellular_transport | budding | cytoplasm_organization_and_biogenesis | secretory_pathway | polar_budding | cytokinesis	EXO70	vesicle-mediated_transport | cell_growth_and/or_maintenance | transport | cell_proliferation | intracellular_transport | budding | cytoplasm_organization_and_biogenesis | secretory_pathway | polar_budding | cytokinesis
CDC11	cell_growth_and/or_maintenance | cell_proliferation | axial_budding | budding | cytoplasm_organization_and_biogenesis | external_encapsulating_structure_organization_and_biogenesis | cellular_morphogenesis | conjugation_with_cellular_fusion | cytokinesis	MYO2	vesicle-mediated_transport | transport | cell_growth_and/or_maintenance | budding | cytoplasm_organization_and_biogenesis | bud_growth	MYO2	vesicle-mediated_transport | transport | cell_growth_and/or_maintenance | budding | cytoplasm_organization_and_biogenesis | bud_growth
CIK1	cell_growth_and/or_maintenance | cytoplasm_organization_and_biogenesis | cell_cycle | cell_proliferation	BIT61	Unknown
SEC15	vesicle-mediated_transport | cell_growth_and/or_maintenance | transport | cell_proliferation | intracellular_transport | budding | cytoplasm_organization_and_biogenesis | secretory_pathway | polar_budding | cytokinesis	ATP14	macromolecule_biosynthesis | coenzyme_and_prosthetic_group_biosynthesis | cell_growth_and/or_maintenance | transport | phosphate_metabolism | nucleotide_metabolism | coenzyme_metabolism | ATP_synthesis_coupled_proton_transport | hydrogen_transport | ion_transport | nucleobase,_nucleoside,_nucleotide_and_nucleic_acid_metabolism
RSR1	cell_growth_and/or_maintenance | cell_proliferation | intracellular_signaling_cascade | axial_budding | signal_transduction | budding | cytoplasm_organization_and_biogenesis | polar_budding | cytokinesis	ACF4	cell_growth_and/or_maintenance | cytoplasm_organization_and_biogenesis
SEC10	vesicle-mediated_transport | cell_growth_and/or_maintenance | transport | cell_proliferation | intracellular_transport | budding | cytoplasm_organization_and_biogenesis | secretory_pathway | polar_budding | cytokinesis	signal_transduction (58) included in { cytoplasm_organization_and_biogenesis (94), cell_growth_and/or_maintenance (890) }		MULTIPLE : conjugation_with_cellular_fusion, sensory_perception, perception_of_abiotic_stimulus (20) included in { cytoplasm_organization_and_biogenesis (94), signal_transduction (58), cell_growth_and/or_maintenance (890) }		MULTIPLE : phosphate_metabolism, protein_modification (6) included in { cytoplasm_organization_and_biogenesis (94), signal_transduction (58), MULTIPLE : conjugation_with_cellular_fusion, sensory_perception, perception_of_abiotic_stimulus (20), cell_growth_and/or_maintenance (890) }
EXO84	vesicle-mediated_transport | cell_growth_and/or_maintenance | transport | cell_proliferation | intracellular_transport | nucleobase,_nucleoside,_nucleotide_and_nucleic_acid_metabolism | budding | cytoplasm_organization_and_biogenesis | secretory_pathway | RNA_metabolism | polar_budding | cytokinesis	ZDS2	DNA_metabolism | transcription | cell_growth_and/or_maintenance | nucleobase,_nucleoside,_nucleotide_and_nucleic_acid_metabolism | gene_silencing | nuclear_organization_and_biogenesis | aging | cytoplasm_organization_and_biogenesis | cell_aging | chromatin_silencing	STE7	cell_growth_and/or_maintenance | protein_modification | perception_of_abiotic_stimulus | signal_transduction | phosphate_metabolism | filamentous_growth | cell_surface_receptor_linked_signal_transduction | sensory_perception | growth_pattern | cellular_morphogenesis | conjugation_with_cellular_fusion | response_to_pheromone_during_conjugation_with_cellular_fusion	SPH1	signal_transduction | cell_growth_and/or_maintenance | budding | filamentous_growth | cytoplasm_organization_and_biogenesis | cellular_morphogenesis | growth_pattern | polar_budding | intracellular_signaling_cascade
STE7	cell_growth_and/or_maintenance | protein_modification | perception_of_abiotic_stimulus | signal_transduction | phosphate_metabolism | filamentous_growth | cell_surface_receptor_linked_signal_transduction | sensory_perception | growth_pattern | cellular_morphogenesis | conjugation_with_cellular_fusion | response_to_pheromone_during_conjugation_with_cellular_fusion	ZDS1	DNA_metabolism | transcription | cell_growth_and/or_maintenance | nucleobase,_nucleoside,_nucleotide_and_nucleic_acid_metabolism | gene_silencing | nuclear_organization_and_biogenesis | aging | cytoplasm_organization_and_biogenesis | cell_aging | chromatin_silencing	STE11	cell_growth_and/or_maintenance | protein_modification | perception_of_abiotic_stimulus | signal_transduction | phosphate_metabolism | filamentous_growth | cell_surface_receptor_linked_signal_transduction | sensory_perception | growth_pattern | cellular_morphogenesis | conjugation_with_cellular_fusion | response_to_pheromone_during_conjugation_with_cellular_fusion	SPA2	signal_transduction | cell_growth_and/or_maintenance | budding | filamentous_growth | cytoplasm_organization_and_biogenesis | cellular_morphogenesis | growth_pattern | polar_budding | intracellular_signaling_cascade
STE11	cell_growth_and/or_maintenance | protein_modification | perception_of_abiotic_stimulus | signal_transduction | phosphate_metabolism | filamentous_growth | cell_surface_receptor_linked_signal_transduction | sensory_perception | growth_pattern | cellular_morphogenesis | conjugation_with_cellular_fusion | response_to_pheromone_during_conjugation_with_cellular_fusion	SIR4	DNA_metabolism | loss_of_chromatin_silencing | transcription | cell_growth_and/or_maintenance | replicative_cell_aging | nucleobase,_nucleoside,_nucleotide_and_nucleic_acid_metabolism | response_to_stress | gene_silencing | progressive_alteration_of_chromatin_during_cell_aging | nuclear_organization_and_biogenesis | aging | response_to_DNA_damage_stimulus | DNA_repair | cell_aging | chromatin_sil…	STE5	signal_transduction | cell_surface_receptor_linked_signal_transduction | sensory_perception | response_to_pheromone_during_conjugation_with_cellular_fusion | conjugation_with_cellular_fusion | perception_of_abiotic_stimulus	SLT2	signal_transduction | cell_growth_and/or_maintenance | phosphate_metabolism | external_encapsulating_structure_organization_and_biogenesis | protein_modification
STE5	signal_transduction | cell_surface_receptor_linked_signal_transduction | sensory_perception | response_to_pheromone_during_conjugation_with_cellular_fusion | conjugation_with_cellular_fusion | perception_of_abiotic_stimulus	SIR3	DNA_metabolism | loss_of_chromatin_silencing | transcription | cell_growth_and/or_maintenance | replicative_cell_aging | nucleobase,_nucleoside,_nucleotide_and_nucleic_acid_metabolism | response_to_stress | gene_silencing | progressive_alteration_of_chromatin_during_cell_aging | nuclear_organization_and_biogenesis | aging | response_to_DNA_damage_stimulus | DNA_repair | cell_aging | chromatin_sil…	STE12	cell_growth_and/or_maintenance | transcription | filamentous_growth | sensory_perception | nucleobase,_nucleoside,_nucleotide_and_nucleic_acid_metabolism | conjugation_with_cellular_fusion | cellular_morphogenesis | growth_pattern | perception_of_abiotic_stimulus	MKK2	signal_transduction | phosphate_metabolism | protein_modification
STE12	cell_growth_and/or_maintenance | transcription | filamentous_growth | sensory_perception | nucleobase,_nucleoside,_nucleotide_and_nucleic_acid_metabolism | conjugation_with_cellular_fusion | cellular_morphogenesis | growth_pattern | perception_of_abiotic_stimulus	RAP1	DNA_metabolism | transcription | cell_growth_and/or_maintenance | nucleobase,_nucleoside,_nucleotide_and_nucleic_acid_metabolism | gene_silencing | response_to_stress | nuclear_organization_and_biogenesis | response_to_DNA_damage_stimulus | telomere_maintenance | chromatin_silencing	DIG2	cell_growth_and/or_maintenance | filamentous_growth | cellular_morphogenesis | growth_pattern	MKK1	signal_transduction | phosphate_metabolism | protein_modification
DIG2	cell_growth_and/or_maintenance | filamentous_growth | cellular_morphogenesis | growth_pattern	YKL082C	cell_growth_and/or_maintenance | cytoplasm_organization_and_biogenesis	DIG1	cell_growth_and/or_maintenance | filamentous_growth | cellular_morphogenesis | growth_pattern	RLM1	signal_transduction | cell_growth_and/or_maintenance | transcription | external_encapsulating_structure_organization_and_biogenesis | nucleobase,_nucleoside,_nucleotide_and_nucleic_acid_metabolism
DIG1	cell_growth_and/or_maintenance | filamentous_growth | cellular_morphogenesis | growth_pattern	RGA1	cell_growth_and/or_maintenance | bud_growth | intracellular_signaling_cascade | perception_of_abiotic_stimulus | signal_transduction | budding | filamentous_growth | cytoplasm_organization_and_biogenesis | cell_surface_receptor_linked_signal_transduction | sensory_perception | cellular_morphogenesis | growth_pattern | conjugation_with_cellular_fusion | response_to_pheromone_during_conjugation_wit…	KSS1	cell_growth_and/or_maintenance | cell_cycle | cell_proliferation | protein_modification | perception_of_abiotic_stimulus | signal_transduction | phosphate_metabolism | filamentous_growth | cell_surface_receptor_linked_signal_transduction | sensory_perception | growth_pattern | cellular_morphogenesis | conjugation_with_cellular_fusion | response_to_pheromone_during_conjugation_with_cellular_fusion	MULTIPLE : cellular_morphogenesis, growth_pattern, response_to_pheromone_during_conjugation_with_cellular_fusion, filamentous_growth, cell_surface_receptor_linked_signal_transduction (14) included in { cytoplasm_organization_and_biogenesis (94), signal_transduction (58), MULTIPLE : conjugation_with_cellular_fusion, sensory_perception, perception_of_abiotic_stimulus (20), cell_growth_and/or_mainte…		MULTIPLE : cell_cycle, cell_proliferation (6) included in { cytoplasm_organization_and_biogenesis (94), signal_transduction (58), MULTIPLE : cellular_morphogenesis, growth_pattern, response_to_pheromone_during_conjugation_with_cellular_fusion, filamentous_growth, cell_surface_receptor_linked_signal_transduction (14), MULTIPLE : conjugation_with_cellular_fusion, sensory_perception, perception_of_a…
KSS1	cell_growth_and/or_maintenance | cell_cycle | cell_proliferation | protein_modification | perception_of_abiotic_stimulus | signal_transduction | phosphate_metabolism | filamentous_growth | cell_surface_receptor_linked_signal_transduction | sensory_perception | growth_pattern | cellular_morphogenesis | conjugation_with_cellular_fusion | response_to_pheromone_during_conjugation_with_cellular_fusion	GIC2	signal_transduction | cell_growth_and/or_maintenance | budding | cytoplasm_organization_and_biogenesis | intracellular_signaling_cascade | axial_budding	FUS3	cell_growth_and/or_maintenance | cell_cycle | cell_proliferation | protein_modification | perception_of_abiotic_stimulus | signal_transduction | phosphate_metabolism | cell_surface_receptor_linked_signal_transduction | sensory_perception | conjugation_with_cellular_fusion | response_to_pheromone_during_conjugation_with_cellular_fusion	STE7	cell_growth_and/or_maintenance | protein_modification | perception_of_abiotic_stimulus | signal_transduction | phosphate_metabolism | filamentous_growth | cell_surface_receptor_linked_signal_transduction | sensory_perception | growth_pattern | cellular_morphogenesis | conjugation_with_cellular_fusion | response_to_pheromone_during_conjugation_with_cellular_fusion	STE12	cell_growth_and/or_maintenance | transcription | filamentous_growth | sensory_perception | nucleobase,_nucleoside,_nucleotide_and_nucleic_acid_metabolism | conjugation_with_cellular_fusion | cellular_morphogenesis | growth_pattern | perception_of_abiotic_stimulus
FUS3	cell_growth_and/or_maintenance | cell_cycle | cell_proliferation | protein_modification | perception_of_abiotic_stimulus | signal_transduction | phosphate_metabolism | cell_surface_receptor_linked_signal_transduction | sensory_perception | conjugation_with_cellular_fusion | response_to_pheromone_during_conjugation_with_cellular_fusion	GIC1	signal_transduction | cell_growth_and/or_maintenance | budding | cytoplasm_organization_and_biogenesis | intracellular_signaling_cascade | axial_budding	MPT5	DNA_metabolism | transport | cell_cycle | cell_proliferation | progressive_alteration_of_chromatin_during_cell_aging | aging | adaptation_to_pheromone_during_conjugation_with_cellular_fusion | external_encapsulating_structure_organization_and_biogenesis | sensory_perception | transcription | cell_growth_and/or_maintenance | protein_transport | protein_targeting | loss_of_chromatin_silencing | int…	STE11	cell_growth_and/or_maintenance | protein_modification | perception_of_abiotic_stimulus | signal_transduction | phosphate_metabolism | filamentous_growth | cell_surface_receptor_linked_signal_transduction | sensory_perception | growth_pattern | cellular_morphogenesis | conjugation_with_cellular_fusion | response_to_pheromone_during_conjugation_with_cellular_fusion	DIG2	cell_growth_and/or_maintenance | filamentous_growth | cellular_morphogenesis | growth_pattern
MPT5	DNA_metabolism | transport | cell_cycle | cell_proliferation | progressive_alteration_of_chromatin_during_cell_aging | aging | adaptation_to_pheromone_during_conjugation_with_cellular_fusion | external_encapsulating_structure_organization_and_biogenesis | sensory_perception | transcription | cell_growth_and/or_maintenance | protein_transport | protein_targeting | loss_of_chromatin_silencing | int…	CLA4	cell_growth_and/or_maintenance | cell_proliferation | bud_growth | protein_modification | intracellular_signaling_cascade | signal_transduction | budding | phosphate_metabolism | cytoplasm_organization_and_biogenesis | cytokinesis	STE50	transcription | cell_growth_and/or_maintenance | two-component_signal_transduction_system_(phosphorelay) | nucleobase,_nucleoside,_nucleotide_and_nucleic_acid_metabolism | intracellular_signaling_cascade | perception_of_abiotic_stimulus | signal_transduction | filamentous_growth | cell_surface_receptor_linked_signal_transduction | sensory_perception | response_to_pheromone_during_conjugation_with…	STE5	signal_transduction | cell_surface_receptor_linked_signal_transduction | sensory_perception | response_to_pheromone_during_conjugation_with_cellular_fusion | conjugation_with_cellular_fusion | perception_of_abiotic_stimulus	DIG1	cell_growth_and/or_maintenance | filamentous_growth | cellular_morphogenesis | growth_pattern
STE50	transcription | cell_growth_and/or_maintenance | two-component_signal_transduction_system_(phosphorelay) | nucleobase,_nucleoside,_nucleotide_and_nucleic_acid_metabolism | intracellular_signaling_cascade | perception_of_abiotic_stimulus | signal_transduction | filamentous_growth | cell_surface_receptor_linked_signal_transduction | sensory_perception | response_to_pheromone_during_conjugation_with…	BEM3	cell_growth_and/or_maintenance | bud_growth | intracellular_signaling_cascade | signal_transduction | budding | cytoplasm_organization_and_biogenesis | filamentous_growth | growth_pattern | cellular_morphogenesis	PST2	Unknown	STE12	cell_growth_and/or_maintenance | transcription | filamentous_growth | sensory_perception | nucleobase,_nucleoside,_nucleotide_and_nucleic_acid_metabolism | conjugation_with_cellular_fusion | cellular_morphogenesis | growth_pattern | perception_of_abiotic_stimulus	KSS1	cell_growth_and/or_maintenance | cell_cycle | cell_proliferation | protein_modification | perception_of_abiotic_stimulus | signal_transduction | phosphate_metabolism | filamentous_growth | cell_surface_receptor_linked_signal_transduction | sensory_perception | growth_pattern | cellular_morphogenesis | conjugation_with_cellular_fusion | response_to_pheromone_during_conjugation_with_cellular_fusion
PST2	Unknown	STE20	cell_growth_and/or_maintenance | cell_proliferation | protein_modification | perception_of_abiotic_stimulus | signal_transduction | filamentous_growth | cytoplasm_organization_and_biogenesis | phosphate_metabolism | cell_surface_receptor_linked_signal_transduction | sensory_perception | response_to_pheromone_during_conjugation_with_cellular_fusion | conjugation_with_cellular_fusion | growth_patte…	STE4	signal_transduction | cell_surface_receptor_linked_signal_transduction | sensory_perception | response_to_pheromone_during_conjugation_with_cellular_fusion | conjugation_with_cellular_fusion | perception_of_abiotic_stimulus	DIG2	cell_growth_and/or_maintenance | filamentous_growth | cellular_morphogenesis | growth_pattern	FUS3	cell_growth_and/or_maintenance | cell_cycle | cell_proliferation | protein_modification | perception_of_abiotic_stimulus | signal_transduction | phosphate_metabolism | cell_surface_receptor_linked_signal_transduction | sensory_perception | conjugation_with_cellular_fusion | response_to_pheromone_during_conjugation_with_cellular_fusion
STE4	signal_transduction | cell_surface_receptor_linked_signal_transduction | sensory_perception | response_to_pheromone_during_conjugation_with_cellular_fusion | conjugation_with_cellular_fusion | perception_of_abiotic_stimulus	CDC42	vesicle-mediated_transport | transport | cell_growth_and/or_maintenance | bud_growth | intracellular_signaling_cascade | perception_of_abiotic_stimulus | signal_transduction | budding | filamentous_growth | cytoplasm_organization_and_biogenesis | secretory_pathway | cell_surface_receptor_linked_signal_transduction | sensory_perception | cellular_morphogenesis | growth_pattern | conjugation_with_c…	STE18	signal_transduction | cell_surface_receptor_linked_signal_transduction | sensory_perception | response_to_pheromone_during_conjugation_with_cellular_fusion | conjugation_with_cellular_fusion | perception_of_abiotic_stimulus	DIG1	cell_growth_and/or_maintenance | filamentous_growth | cellular_morphogenesis | growth_pattern	MPT5	DNA_metabolism | transport | cell_cycle | cell_proliferation | progressive_alteration_of_chromatin_during_cell_aging | aging | adaptation_to_pheromone_during_conjugation_with_cellular_fusion | external_encapsulating_structure_organization_and_biogenesis | sensory_perception | transcription | cell_growth_and/or_maintenance | protein_transport | protein_targeting | loss_of_chromatin_silencing | int…
STE18	signal_transduction | cell_surface_receptor_linked_signal_transduction | sensory_perception | response_to_pheromone_during_conjugation_with_cellular_fusion | conjugation_with_cellular_fusion | perception_of_abiotic_stimulus	CDC24	bud_growth | intracellular_signaling_cascade | polysaccharide_metabolism | filamentous_growth | cytoplasm_organization_and_biogenesis | cell_surface_receptor_linked_signal_transduction | sensory_perception | carbohydrate_metabolism | cellular_morphogenesis_during_conjugation | cellular_morphogenesis | cell_growth_and/or_maintenance | perception_of_abiotic_stimulus | signal_transduction | budding …	AKR1	vesicle-mediated_transport | cell_growth_and/or_maintenance | transport | protein_modification | perception_of_abiotic_stimulus | signal_transduction | macromolecule_biosynthesis | lipoprotein_metabolism | protein_biosynthesis | cell_surface_receptor_linked_signal_transduction | sensory_perception | conjugation_with_cellular_fusion | response_to_pheromone_during_conjugation_with_cellular_fusion	KSS1	cell_growth_and/or_maintenance | cell_cycle | cell_proliferation | protein_modification | perception_of_abiotic_stimulus | signal_transduction | phosphate_metabolism | filamentous_growth | cell_surface_receptor_linked_signal_transduction | sensory_perception | growth_pattern | cellular_morphogenesis | conjugation_with_cellular_fusion | response_to_pheromone_during_conjugation_with_cellular_fusion
AKR1	vesicle-mediated_transport | cell_growth_and/or_maintenance | transport | protein_modification | perception_of_abiotic_stimulus | signal_transduction | macromolecule_biosynthesis | lipoprotein_metabolism | protein_biosynthesis | cell_surface_receptor_linked_signal_transduction | sensory_perception | conjugation_with_cellular_fusion | response_to_pheromone_during_conjugation_with_cellular_fusion	BEM1	cell_growth_and/or_maintenance | perception_of_abiotic_stimulus | cytoplasm_organization_and_biogenesis | sensory_perception | conjugation_with_cellular_fusion | cellular_morphogenesis_during_conjugation | response_to_pheromone_during_conjugation_with_cellular_fusion | cellular_morphogenesis	SPH1	signal_transduction | cell_growth_and/or_maintenance | budding | filamentous_growth | cytoplasm_organization_and_biogenesis | cellular_morphogenesis | growth_pattern | polar_budding | intracellular_signaling_cascade	FUS3	cell_growth_and/or_maintenance | cell_cycle | cell_proliferation | protein_modification | perception_of_abiotic_stimulus | signal_transduction | phosphate_metabolism | cell_surface_receptor_linked_signal_transduction | sensory_perception | conjugation_with_cellular_fusion | response_to_pheromone_during_conjugation_with_cellular_fusion
SPH1	signal_transduction | cell_growth_and/or_maintenance | budding | filamentous_growth | cytoplasm_organization_and_biogenesis | cellular_morphogenesis | growth_pattern | polar_budding | intracellular_signaling_cascade	FAR1	cell_growth_and/or_maintenance | cell_cycle | cell_proliferation | perception_of_abiotic_stimulus | signal_transduction | cell_surface_receptor_linked_signal_transduction | sensory_perception | conjugation_with_cellular_fusion | response_to_pheromone_during_conjugation_with_cellular_fusion	SPA2	signal_transduction | cell_growth_and/or_maintenance | budding | filamentous_growth | cytoplasm_organization_and_biogenesis | cellular_morphogenesis | growth_pattern | polar_budding | intracellular_signaling_cascade	MPT5	DNA_metabolism | transport | cell_cycle | cell_proliferation | progressive_alteration_of_chromatin_during_cell_aging | aging | adaptation_to_pheromone_during_conjugation_with_cellular_fusion | external_encapsulating_structure_organization_and_biogenesis | sensory_perception | transcription | cell_growth_and/or_maintenance | protein_transport | protein_targeting | loss_of_chromatin_silencing | int…
SPA2	signal_transduction | cell_growth_and/or_maintenance | budding | filamentous_growth | cytoplasm_organization_and_biogenesis | cellular_morphogenesis | growth_pattern | polar_budding | intracellular_signaling_cascade	DSE1	cell_growth_and/or_maintenance | external_encapsulating_structure_organization_and_biogenesis	SLT2	signal_transduction | cell_growth_and/or_maintenance | phosphate_metabolism | external_encapsulating_structure_organization_and_biogenesis | protein_modification	STE50	transcription | cell_growth_and/or_maintenance | two-component_signal_transduction_system_(phosphorelay) | nucleobase,_nucleoside,_nucleotide_and_nucleic_acid_metabolism | intracellular_signaling_cascade | perception_of_abiotic_stimulus | signal_transduction | filamentous_growth | cell_surface_receptor_linked_signal_transduction | sensory_perception | response_to_pheromone_during_conjugation_with…
SLT2	signal_transduction | cell_growth_and/or_maintenance | phosphate_metabolism | external_encapsulating_structure_organization_and_biogenesis | protein_modification	BOI2	signal_transduction | cell_growth_and/or_maintenance | cytoplasm_organization_and_biogenesis | intracellular_signaling_cascade	MKK2	signal_transduction | phosphate_metabolism | protein_modification	PST2	Unknown
MKK2	signal_transduction | phosphate_metabolism | protein_modification	BOI1	signal_transduction | cell_growth_and/or_maintenance | cytoplasm_organization_and_biogenesis | intracellular_signaling_cascade	MKK1	signal_transduction | phosphate_metabolism | protein_modification	STE4	signal_transduction | cell_surface_receptor_linked_signal_transduction | sensory_perception | response_to_pheromone_during_conjugation_with_cellular_fusion | conjugation_with_cellular_fusion | perception_of_abiotic_stimulus
MKK1	signal_transduction | phosphate_metabolism | protein_modification	SKN7	transcription | response_to_oxidative_stress | response_to_osmotic_stress | nucleobase,_nucleoside,_nucleotide_and_nucleic_acid_metabolism | response_to_stress	RLM1	signal_transduction | cell_growth_and/or_maintenance | transcription | external_encapsulating_structure_organization_and_biogenesis | nucleobase,_nucleoside,_nucleotide_and_nucleic_acid_metabolism	STE18	signal_transduction | cell_surface_receptor_linked_signal_transduction | sensory_perception | response_to_pheromone_during_conjugation_with_cellular_fusion | conjugation_with_cellular_fusion | perception_of_abiotic_stimulus
RLM1	signal_transduction | cell_growth_and/or_maintenance | transcription | external_encapsulating_structure_organization_and_biogenesis | nucleobase,_nucleoside,_nucleotide_and_nucleic_acid_metabolism	ROM2	signal_transduction | cell_growth_and/or_maintenance | budding | cytoplasm_organization_and_biogenesis | external_encapsulating_structure_organization_and_biogenesis | bud_growth | intracellular_signaling_cascade			AKR1	vesicle-mediated_transport | cell_growth_and/or_maintenance | transport | protein_modification | perception_of_abiotic_stimulus | signal_transduction | macromolecule_biosynthesis | lipoprotein_metabolism | protein_biosynthesis | cell_surface_receptor_linked_signal_transduction | sensory_perception | conjugation_with_cellular_fusion | response_to_pheromone_during_conjugation_with_cellular_fusion
YSC84	vesicle-mediated_transport | cell_growth_and/or_maintenance | transport | cytoplasm_organization_and_biogenesis	SEC3	vesicle-mediated_transport | cell_growth_and/or_maintenance | transport | cell_proliferation | intracellular_transport | budding | cytoplasm_organization_and_biogenesis | secretory_pathway | polar_budding | cytokinesis	MULTIPLE : external_encapsulating_structure_organization_and_biogenesis, cell_proliferation, cellular_morphogenesis (8) included in { cytoplasm_organization_and_biogenesis (94), signal_transduction (58), cell_growth_and/or_maintenance (890) }
HUA1	cell_growth_and/or_maintenance | cytoplasm_organization_and_biogenesis	IQG1	cell_growth_and/or_maintenance | cytoplasm_organization_and_biogenesis | cell_proliferation | response_to_osmotic_stress | response_to_stress | cytokinesis	SPR28	cell_growth_and/or_maintenance | external_encapsulating_structure_organization_and_biogenesis | cellular_morphogenesis
SLA2	vesicle-mediated_transport | cell_growth_and/or_maintenance | transport | budding | cytoplasm_organization_and_biogenesis | secretory_pathway | external_encapsulating_structure_organization_and_biogenesis | polar_budding	RHO2	signal_transduction | cell_growth_and/or_maintenance | cytoplasm_organization_and_biogenesis | external_encapsulating_structure_organization_and_biogenesis | intracellular_signaling_cascade	NFI1	cell_growth_and/or_maintenance | cell_cycle | cell_proliferation
SLA1	vesicle-mediated_transport | cell_growth_and/or_maintenance | transport | budding | cytoplasm_organization_and_biogenesis | external_encapsulating_structure_organization_and_biogenesis | polar_budding	LRG1	signal_transduction | cell_growth_and/or_maintenance | cell_wall_biosynthesis | external_encapsulating_structure_organization_and_biogenesis | intracellular_signaling_cascade	CDC12	cell_growth_and/or_maintenance | cell_proliferation | axial_budding | budding | cytoplasm_organization_and_biogenesis | external_encapsulating_structure_organization_and_biogenesis | cellular_morphogenesis | polar_budding | conjugation_with_cellular_fusion | cytokinesis
ABP1	cell_growth_and/or_maintenance | cytoplasm_organization_and_biogenesis	RHO1	signal_transduction | cell_growth_and/or_maintenance | budding | cytoplasm_organization_and_biogenesis | external_encapsulating_structure_organization_and_biogenesis | bud_growth | intracellular_signaling_cascade	BEM4	signal_transduction | cell_growth_and/or_maintenance | cytoplasm_organization_and_biogenesis | intracellular_signaling_cascade
BSP1	cell_growth_and/or_maintenance | cytoplasm_organization_and_biogenesis	SPR28	cell_growth_and/or_maintenance | external_encapsulating_structure_organization_and_biogenesis | cellular_morphogenesis	SIZ1	protein_modification
RVS167	vesicle-mediated_transport | cell_growth_and/or_maintenance | transport | budding | response_to_osmotic_stress | polar_budding | response_to_stress	NFI1	cell_growth_and/or_maintenance | cell_cycle | cell_proliferation	CDC3	cell_growth_and/or_maintenance | budding | cytoplasm_organization_and_biogenesis | cell_proliferation | external_encapsulating_structure_organization_and_biogenesis | cellular_morphogenesis | cytokinesis | axial_budding
YBR108W	Unknown	CDC12	cell_growth_and/or_maintenance | cell_proliferation | axial_budding | budding | cytoplasm_organization_and_biogenesis | external_encapsulating_structure_organization_and_biogenesis | cellular_morphogenesis | polar_budding | conjugation_with_cellular_fusion | cytokinesis	CDC11	cell_growth_and/or_maintenance | cell_proliferation | axial_budding | budding | cytoplasm_organization_and_biogenesis | external_encapsulating_structure_organization_and_biogenesis | cellular_morphogenesis | conjugation_with_cellular_fusion | cytokinesis
RVS161	vesicle-mediated_transport | cell_growth_and/or_maintenance | transport | budding | response_to_osmotic_stress | polar_budding | response_to_stress	BEM4	signal_transduction | cell_growth_and/or_maintenance | cytoplasm_organization_and_biogenesis | intracellular_signaling_cascade	CIK1	cell_growth_and/or_maintenance | cytoplasm_organization_and_biogenesis | cell_cycle | cell_proliferation
APP2	cell_growth_and/or_maintenance | cytoplasm_organization_and_biogenesis	SIZ1	protein_modification	MULTIPLE : intracellular_transport, cytokinesis, cell_proliferation, vesicle-mediated_transport, budding, secretory_pathway, transport, polar_budding (4) included in { cytoplasm_organization_and_biogenesis (94), signal_transduction (58), cell_growth_and/or_maintenance (890) }
LAS17	vesicle-mediated_transport | cell_growth_and/or_maintenance | transport | cell_proliferation | response_to_stress | budding | cytoplasm_organization_and_biogenesis | response_to_osmotic_stress | polar_budding | cytokinesis	CDC3	cell_growth_and/or_maintenance | budding | cytoplasm_organization_and_biogenesis | cell_proliferation | external_encapsulating_structure_organization_and_biogenesis | cellular_morphogenesis | cytokinesis | axial_budding	SEC15	vesicle-mediated_transport | cell_growth_and/or_maintenance | transport | cell_proliferation | intracellular_transport | budding | cytoplasm_organization_and_biogenesis | secretory_pathway | polar_budding | cytokinesis
URA7	nucleobase_metabolism | macromolecule_biosynthesis | membrane_lipid_metabolism | nucleotide_metabolism | nucleobase,_nucleoside,_nucleotide_and_nucleic_acid_metabolism | lipid_biosynthesis	CDC11	cell_growth_and/or_maintenance | cell_proliferation | axial_budding | budding | cytoplasm_organization_and_biogenesis | external_encapsulating_structure_organization_and_biogenesis | cellular_morphogenesis | conjugation_with_cellular_fusion | cytokinesis	RSR1	cell_growth_and/or_maintenance | cell_proliferation | intracellular_signaling_cascade | axial_budding | signal_transduction | budding | cytoplasm_organization_and_biogenesis | polar_budding | cytokinesis
HSE1	protein_targeting | protein_transport | cell_growth_and/or_maintenance | transport | intracellular_transport	CIK1	cell_growth_and/or_maintenance | cytoplasm_organization_and_biogenesis | cell_cycle | cell_proliferation	SEC10	vesicle-mediated_transport | cell_growth_and/or_maintenance | transport | cell_proliferation | intracellular_transport | budding | cytoplasm_organization_and_biogenesis | secretory_pathway | polar_budding | cytokinesis
SEC21	vesicle-mediated_transport | cell_growth_and/or_maintenance | transport | intracellular_transport | secretory_pathway	SEC15	vesicle-mediated_transport | cell_growth_and/or_maintenance | transport | cell_proliferation | intracellular_transport | budding | cytoplasm_organization_and_biogenesis | secretory_pathway | polar_budding | cytokinesis	EXO84	vesicle-mediated_transport | cell_growth_and/or_maintenance | transport | cell_proliferation | intracellular_transport | nucleobase,_nucleoside,_nucleotide_and_nucleic_acid_metabolism | budding | cytoplasm_organization_and_biogenesis | secretory_pathway | RNA_metabolism | polar_budding | cytokinesis
SAS10	DNA_metabolism | cell_growth_and/or_maintenance | cytoplasm_organization_and_biogenesis | RNA_metabolism | nucleobase,_nucleoside,_nucleotide_and_nucleic_acid_metabolism | nuclear_organization_and_biogenesis	RSR1	cell_growth_and/or_maintenance | cell_proliferation | intracellular_signaling_cascade | axial_budding | signal_transduction | budding | cytoplasm_organization_and_biogenesis | polar_budding | cytokinesis	intracellular_signaling_cascade (26) included in { cytoplasm_organization_and_biogenesis (94), signal_transduction (58), cell_growth_and/or_maintenance (890) }		external_encapsulating_structure_organization_and_biogenesis (7) included in { cytoplasm_organization_and_biogenesis (94), signal_transduction (58), intracellular_signaling_cascade (26), cell_growth_and/or_maintenance (890) }
RHO3	signal_transduction | vesicle-mediated_transport | transport | cell_growth_and/or_maintenance | cytoplasm_organization_and_biogenesis | secretory_pathway | intracellular_signaling_cascade	SEC10	vesicle-mediated_transport | cell_growth_and/or_maintenance | transport | cell_proliferation | intracellular_transport | budding | cytoplasm_organization_and_biogenesis | secretory_pathway | polar_budding | cytokinesis	ZDS2	DNA_metabolism | transcription | cell_growth_and/or_maintenance | nucleobase,_nucleoside,_nucleotide_and_nucleic_acid_metabolism | gene_silencing | nuclear_organization_and_biogenesis | aging | cytoplasm_organization_and_biogenesis | cell_aging | chromatin_silencing	SKN7	transcription | response_to_oxidative_stress | response_to_osmotic_stress | nucleobase,_nucleoside,_nucleotide_and_nucleic_acid_metabolism | response_to_stress
EXO70	vesicle-mediated_transport | cell_growth_and/or_maintenance | transport | cell_proliferation | intracellular_transport | budding | cytoplasm_organization_and_biogenesis | secretory_pathway | polar_budding | cytokinesis	EXO84	vesicle-mediated_transport | cell_growth_and/or_maintenance | transport | cell_proliferation | intracellular_transport | nucleobase,_nucleoside,_nucleotide_and_nucleic_acid_metabolism | budding | cytoplasm_organization_and_biogenesis | secretory_pathway | RNA_metabolism | polar_budding | cytokinesis	ZDS1	DNA_metabolism | transcription | cell_growth_and/or_maintenance | nucleobase,_nucleoside,_nucleotide_and_nucleic_acid_metabolism | gene_silencing | nuclear_organization_and_biogenesis | aging | cytoplasm_organization_and_biogenesis | cell_aging | chromatin_silencing	ROM2	signal_transduction | cell_growth_and/or_maintenance | budding | cytoplasm_organization_and_biogenesis | external_encapsulating_structure_organization_and_biogenesis | bud_growth | intracellular_signaling_cascade
MYO2	vesicle-mediated_transport | transport | cell_growth_and/or_maintenance | budding | cytoplasm_organization_and_biogenesis | bud_growth	STE7	cell_growth_and/or_maintenance | protein_modification | perception_of_abiotic_stimulus | signal_transduction | phosphate_metabolism | filamentous_growth | cell_surface_receptor_linked_signal_transduction | sensory_perception | growth_pattern | cellular_morphogenesis | conjugation_with_cellular_fusion | response_to_pheromone_during_conjugation_with_cellular_fusion	SIR4	DNA_metabolism | loss_of_chromatin_silencing | transcription | cell_growth_and/or_maintenance | replicative_cell_aging | nucleobase,_nucleoside,_nucleotide_and_nucleic_acid_metabolism | response_to_stress | gene_silencing | progressive_alteration_of_chromatin_during_cell_aging | nuclear_organization_and_biogenesis | aging | response_to_DNA_damage_stimulus | DNA_repair | cell_aging | chromatin_sil…	SEC3	vesicle-mediated_transport | cell_growth_and/or_maintenance | transport | cell_proliferation | intracellular_transport | budding | cytoplasm_organization_and_biogenesis | secretory_pathway | polar_budding | cytokinesis
BIT61	Unknown	STE11	cell_growth_and/or_maintenance | protein_modification | perception_of_abiotic_stimulus | signal_transduction | phosphate_metabolism | filamentous_growth | cell_surface_receptor_linked_signal_transduction | sensory_perception | growth_pattern | cellular_morphogenesis | conjugation_with_cellular_fusion | response_to_pheromone_during_conjugation_with_cellular_fusion	SIR3	DNA_metabolism | loss_of_chromatin_silencing | transcription | cell_growth_and/or_maintenance | replicative_cell_aging | nucleobase,_nucleoside,_nucleotide_and_nucleic_acid_metabolism | response_to_stress | gene_silencing | progressive_alteration_of_chromatin_during_cell_aging | nuclear_organization_and_biogenesis | aging | response_to_DNA_damage_stimulus | DNA_repair | cell_aging | chromatin_sil…	IQG1	cell_growth_and/or_maintenance | cytoplasm_organization_and_biogenesis | cell_proliferation | response_to_osmotic_stress | response_to_stress | cytokinesis
ATP14	macromolecule_biosynthesis | coenzyme_and_prosthetic_group_biosynthesis | cell_growth_and/or_maintenance | transport | phosphate_metabolism | nucleotide_metabolism | coenzyme_metabolism | ATP_synthesis_coupled_proton_transport | hydrogen_transport | ion_transport | nucleobase,_nucleoside,_nucleotide_and_nucleic_acid_metabolism	STE5	signal_transduction | cell_surface_receptor_linked_signal_transduction | sensory_perception | response_to_pheromone_during_conjugation_with_cellular_fusion | conjugation_with_cellular_fusion | perception_of_abiotic_stimulus	RAP1	DNA_metabolism | transcription | cell_growth_and/or_maintenance | nucleobase,_nucleoside,_nucleotide_and_nucleic_acid_metabolism | gene_silencing | response_to_stress | nuclear_organization_and_biogenesis | response_to_DNA_damage_stimulus | telomere_maintenance | chromatin_silencing	RHO2	signal_transduction | cell_growth_and/or_maintenance | cytoplasm_organization_and_biogenesis | external_encapsulating_structure_organization_and_biogenesis | intracellular_signaling_cascade
ACF4	cell_growth_and/or_maintenance | cytoplasm_organization_and_biogenesis	STE12	cell_growth_and/or_maintenance | transcription | filamentous_growth | sensory_perception | nucleobase,_nucleoside,_nucleotide_and_nucleic_acid_metabolism | conjugation_with_cellular_fusion | cellular_morphogenesis | growth_pattern | perception_of_abiotic_stimulus	YKL082C	cell_growth_and/or_maintenance | cytoplasm_organization_and_biogenesis	LRG1	signal_transduction | cell_growth_and/or_maintenance | cell_wall_biosynthesis | external_encapsulating_structure_organization_and_biogenesis | intracellular_signaling_cascade
SRV2	signal_transduction | cell_growth_and/or_maintenance | cytoplasm_organization_and_biogenesis | intracellular_signaling_cascade	DIG2	cell_growth_and/or_maintenance | filamentous_growth | cellular_morphogenesis | growth_pattern	RGA1	cell_growth_and/or_maintenance | bud_growth | intracellular_signaling_cascade | perception_of_abiotic_stimulus | signal_transduction | budding | filamentous_growth | cytoplasm_organization_and_biogenesis | cell_surface_receptor_linked_signal_transduction | sensory_perception | cellular_morphogenesis | growth_pattern | conjugation_with_cellular_fusion | response_to_pheromone_during_conjugation_wit…	RHO1	signal_transduction | cell_growth_and/or_maintenance | budding | cytoplasm_organization_and_biogenesis | external_encapsulating_structure_organization_and_biogenesis | bud_growth | intracellular_signaling_cascade
AIP1	cell_growth_and/or_maintenance | cytoplasm_organization_and_biogenesis | response_to_osmotic_stress | response_to_stress	DIG1	cell_growth_and/or_maintenance | filamentous_growth | cellular_morphogenesis | growth_pattern	GIC2	signal_transduction | cell_growth_and/or_maintenance | budding | cytoplasm_organization_and_biogenesis | intracellular_signaling_cascade | axial_budding	MULTIPLE : perception_of_abiotic_stimulus, cellular_morphogenesis, conjugation_with_cellular_fusion, response_to_pheromone_during_conjugation_with_cellular_fusion, sensory_perception, cell_surface_receptor_linked_signal_transduction (8) included in { cytoplasm_organization_and_biogenesis (94), signal_transduction (58), intracellular_signaling_cascade (26), cell_growth_and/or_maintenance (890) }		MULTIPLE : filamentous_growth, growth_pattern (5) included in { cytoplasm_organization_and_biogenesis (94), signal_transduction (58), MULTIPLE : perception_of_abiotic_stimulus, cellular_morphogenesis, conjugation_with_cellular_fusion, response_to_pheromone_during_conjugation_with_cellular_fusion, sensory_perception, cell_surface_receptor_linked_signal_transduction (8), intracellular_signaling_cas…
PFY1	cell_growth_and/or_maintenance | budding | cytoplasm_organization_and_biogenesis | response_to_osmotic_stress | polar_budding | response_to_stress | axial_budding	KSS1	cell_growth_and/or_maintenance | cell_cycle | cell_proliferation | protein_modification | perception_of_abiotic_stimulus | signal_transduction | phosphate_metabolism | filamentous_growth | cell_surface_receptor_linked_signal_transduction | sensory_perception | growth_pattern | cellular_morphogenesis | conjugation_with_cellular_fusion | response_to_pheromone_during_conjugation_with_cellular_fusion	GIC1	signal_transduction | cell_growth_and/or_maintenance | budding | cytoplasm_organization_and_biogenesis | intracellular_signaling_cascade | axial_budding	STE20	cell_growth_and/or_maintenance | cell_proliferation | protein_modification | perception_of_abiotic_stimulus | signal_transduction | filamentous_growth | cytoplasm_organization_and_biogenesis | phosphate_metabolism | cell_surface_receptor_linked_signal_transduction | sensory_perception | response_to_pheromone_during_conjugation_with_cellular_fusion | conjugation_with_cellular_fusion | growth_patte…	STE20	cell_growth_and/or_maintenance | cell_proliferation | protein_modification | perception_of_abiotic_stimulus | signal_transduction | filamentous_growth | cytoplasm_organization_and_biogenesis | phosphate_metabolism | cell_surface_receptor_linked_signal_transduction | sensory_perception | response_to_pheromone_during_conjugation_with_cellular_fusion | conjugation_with_cellular_fusion | growth_patte…
ACT1	DNA_metabolism | vesicle-mediated_transport | transport | cell_cycle | sporulation | cell_proliferation | bud_growth | response_to_stress | protein_modification | cytoplasm_organization_and_biogenesis | secretory_pathway | external_encapsulating_structure_organization_and_biogenesis | cytokinesis | transcription | cell_growth_and/or_maintenance | intracellular_transport | nucleobase,_nucleoside,_…	FUS3	cell_growth_and/or_maintenance | cell_cycle | cell_proliferation | protein_modification | perception_of_abiotic_stimulus | signal_transduction | phosphate_metabolism | cell_surface_receptor_linked_signal_transduction | sensory_perception | conjugation_with_cellular_fusion | response_to_pheromone_during_conjugation_with_cellular_fusion	CLA4	cell_growth_and/or_maintenance | cell_proliferation | bud_growth | protein_modification | intracellular_signaling_cascade | signal_transduction | budding | phosphate_metabolism | cytoplasm_organization_and_biogenesis | cytokinesis	CDC42	vesicle-mediated_transport | transport | cell_growth_and/or_maintenance | bud_growth | intracellular_signaling_cascade | perception_of_abiotic_stimulus | signal_transduction | budding | filamentous_growth | cytoplasm_organization_and_biogenesis | secretory_pathway | cell_surface_receptor_linked_signal_transduction | sensory_perception | cellular_morphogenesis | growth_pattern | conjugation_with_c…	CDC42	vesicle-mediated_transport | transport | cell_growth_and/or_maintenance | bud_growth | intracellular_signaling_cascade | perception_of_abiotic_stimulus | signal_transduction | budding | filamentous_growth | cytoplasm_organization_and_biogenesis | secretory_pathway | cell_surface_receptor_linked_signal_transduction | sensory_perception | cellular_morphogenesis | growth_pattern | conjugation_with_c…
RPP2B	macromolecule_biosynthesis | protein_biosynthesis	MPT5	DNA_metabolism | transport | cell_cycle | cell_proliferation | progressive_alteration_of_chromatin_during_cell_aging | aging | adaptation_to_pheromone_during_conjugation_with_cellular_fusion | external_encapsulating_structure_organization_and_biogenesis | sensory_perception | transcription | cell_growth_and/or_maintenance | protein_transport | protein_targeting | loss_of_chromatin_silencing | int…	BEM3	cell_growth_and/or_maintenance | bud_growth | intracellular_signaling_cascade | signal_transduction | budding | cytoplasm_organization_and_biogenesis | filamentous_growth | growth_pattern | cellular_morphogenesis	CDC24	bud_growth | intracellular_signaling_cascade | polysaccharide_metabolism | filamentous_growth | cytoplasm_organization_and_biogenesis | cell_surface_receptor_linked_signal_transduction | sensory_perception | carbohydrate_metabolism | cellular_morphogenesis_during_conjugation | cellular_morphogenesis | cell_growth_and/or_maintenance | perception_of_abiotic_stimulus | signal_transduction | budding …	CDC24	bud_growth | intracellular_signaling_cascade | polysaccharide_metabolism | filamentous_growth | cytoplasm_organization_and_biogenesis | cell_surface_receptor_linked_signal_transduction | sensory_perception | carbohydrate_metabolism | cellular_morphogenesis_during_conjugation | cellular_morphogenesis | cell_growth_and/or_maintenance | perception_of_abiotic_stimulus | signal_transduction | budding …
RPP1B	macromolecule_biosynthesis | protein_biosynthesis	STE50	transcription | cell_growth_and/or_maintenance | two-component_signal_transduction_system_(phosphorelay) | nucleobase,_nucleoside,_nucleotide_and_nucleic_acid_metabolism | intracellular_signaling_cascade | perception_of_abiotic_stimulus | signal_transduction | filamentous_growth | cell_surface_receptor_linked_signal_transduction | sensory_perception | response_to_pheromone_during_conjugation_with…	STE20	cell_growth_and/or_maintenance | cell_proliferation | protein_modification | perception_of_abiotic_stimulus | signal_transduction | filamentous_growth | cytoplasm_organization_and_biogenesis | phosphate_metabolism | cell_surface_receptor_linked_signal_transduction | sensory_perception | response_to_pheromone_during_conjugation_with_cellular_fusion | conjugation_with_cellular_fusion | growth_patte…	BEM1	cell_growth_and/or_maintenance | perception_of_abiotic_stimulus | cytoplasm_organization_and_biogenesis | sensory_perception | conjugation_with_cellular_fusion | cellular_morphogenesis_during_conjugation | response_to_pheromone_during_conjugation_with_cellular_fusion | cellular_morphogenesis	BEM1	cell_growth_and/or_maintenance | perception_of_abiotic_stimulus | cytoplasm_organization_and_biogenesis | sensory_perception | conjugation_with_cellular_fusion | cellular_morphogenesis_during_conjugation | response_to_pheromone_during_conjugation_with_cellular_fusion | cellular_morphogenesis
RHO4	signal_transduction | cell_growth_and/or_maintenance | cytoplasm_organization_and_biogenesis | intracellular_signaling_cascade	PST2	Unknown	CDC42	vesicle-mediated_transport | transport | cell_growth_and/or_maintenance | bud_growth | intracellular_signaling_cascade | perception_of_abiotic_stimulus | signal_transduction | budding | filamentous_growth | cytoplasm_organization_and_biogenesis | secretory_pathway | cell_surface_receptor_linked_signal_transduction | sensory_perception | cellular_morphogenesis | growth_pattern | conjugation_with_c…	FAR1	cell_growth_and/or_maintenance | cell_cycle | cell_proliferation | perception_of_abiotic_stimulus | signal_transduction | cell_surface_receptor_linked_signal_transduction | sensory_perception | conjugation_with_cellular_fusion | response_to_pheromone_during_conjugation_with_cellular_fusion	FAR1	cell_growth_and/or_maintenance | cell_cycle | cell_proliferation | perception_of_abiotic_stimulus | signal_transduction | cell_surface_receptor_linked_signal_transduction | sensory_perception | conjugation_with_cellular_fusion | response_to_pheromone_during_conjugation_with_cellular_fusion
HOF1	cell_growth_and/or_maintenance | cell_proliferation | cytokinesis	STE4	signal_transduction | cell_surface_receptor_linked_signal_transduction | sensory_perception | response_to_pheromone_during_conjugation_with_cellular_fusion | conjugation_with_cellular_fusion | perception_of_abiotic_stimulus	CDC24	bud_growth | intracellular_signaling_cascade | polysaccharide_metabolism | filamentous_growth | cytoplasm_organization_and_biogenesis | cell_surface_receptor_linked_signal_transduction | sensory_perception | carbohydrate_metabolism | cellular_morphogenesis_during_conjugation | cellular_morphogenesis | cell_growth_and/or_maintenance | perception_of_abiotic_stimulus | signal_transduction | budding …	DSE1	cell_growth_and/or_maintenance | external_encapsulating_structure_organization_and_biogenesis
RGD1	signal_transduction | cell_surface_receptor_linked_signal_transduction	STE18	signal_transduction | cell_surface_receptor_linked_signal_transduction | sensory_perception | response_to_pheromone_during_conjugation_with_cellular_fusion | conjugation_with_cellular_fusion | perception_of_abiotic_stimulus	BEM1	cell_growth_and/or_maintenance | perception_of_abiotic_stimulus | cytoplasm_organization_and_biogenesis | sensory_perception | conjugation_with_cellular_fusion | cellular_morphogenesis_during_conjugation | response_to_pheromone_during_conjugation_with_cellular_fusion | cellular_morphogenesis	BOI2	signal_transduction | cell_growth_and/or_maintenance | cytoplasm_organization_and_biogenesis | intracellular_signaling_cascade
BNR1	cell_growth_and/or_maintenance | budding | cytoplasm_organization_and_biogenesis | response_to_osmotic_stress | response_to_stress | axial_budding	AKR1	vesicle-mediated_transport | cell_growth_and/or_maintenance | transport | protein_modification | perception_of_abiotic_stimulus | signal_transduction | macromolecule_biosynthesis | lipoprotein_metabolism | protein_biosynthesis | cell_surface_receptor_linked_signal_transduction | sensory_perception | conjugation_with_cellular_fusion | response_to_pheromone_during_conjugation_with_cellular_fusion	FAR1	cell_growth_and/or_maintenance | cell_cycle | cell_proliferation | perception_of_abiotic_stimulus | signal_transduction | cell_surface_receptor_linked_signal_transduction | sensory_perception | conjugation_with_cellular_fusion | response_to_pheromone_during_conjugation_with_cellular_fusion	BOI1	signal_transduction | cell_growth_and/or_maintenance | cytoplasm_organization_and_biogenesis | intracellular_signaling_cascade
BNI1	cell_growth_and/or_maintenance | cell_cycle | cell_proliferation | nucleobase,_nucleoside,_nucleotide_and_nucleic_acid_metabolism | bud_growth | response_to_stress | intracellular_signaling_cascade | signal_transduction | budding | cytoplasm_organization_and_biogenesis | response_to_osmotic_stress | RNA_localization | polar_budding	SPH1	signal_transduction | cell_growth_and/or_maintenance | budding | filamentous_growth | cytoplasm_organization_and_biogenesis | cellular_morphogenesis | growth_pattern | polar_budding | intracellular_signaling_cascade	DSE1	cell_growth_and/or_maintenance | external_encapsulating_structure_organization_and_biogenesis	MULTIPLE : budding, bud_growth (6) included in { cytoplasm_organization_and_biogenesis (94), signal_transduction (58), intracellular_signaling_cascade (26), cell_growth_and/or_maintenance (890) }
BUD6	cell_growth_and/or_maintenance | cell_proliferation | response_to_stress | intracellular_signaling_cascade | signal_transduction | budding | cytoplasm_organization_and_biogenesis | response_to_osmotic_stress | polar_budding | cytokinesis	SPA2	signal_transduction | cell_growth_and/or_maintenance | budding | filamentous_growth | cytoplasm_organization_and_biogenesis | cellular_morphogenesis | growth_pattern | polar_budding | intracellular_signaling_cascade	BOI2	signal_transduction | cell_growth_and/or_maintenance | cytoplasm_organization_and_biogenesis | intracellular_signaling_cascade	YKL082C	cell_growth_and/or_maintenance | cytoplasm_organization_and_biogenesis
ATC1	cell_growth_and/or_maintenance | budding | polar_budding | response_to_stress	SLT2	signal_transduction | cell_growth_and/or_maintenance | phosphate_metabolism | external_encapsulating_structure_organization_and_biogenesis | protein_modification	BOI1	signal_transduction | cell_growth_and/or_maintenance | cytoplasm_organization_and_biogenesis | intracellular_signaling_cascade	RGA1	cell_growth_and/or_maintenance | bud_growth | intracellular_signaling_cascade | perception_of_abiotic_stimulus | signal_transduction | budding | filamentous_growth | cytoplasm_organization_and_biogenesis | cell_surface_receptor_linked_signal_transduction | sensory_perception | cellular_morphogenesis | growth_pattern | conjugation_with_cellular_fusion | response_to_pheromone_during_conjugation_wit…
YDR132C	Unknown	MKK2	signal_transduction | phosphate_metabolism | protein_modification	SKN7	transcription | response_to_oxidative_stress | response_to_osmotic_stress | nucleobase,_nucleoside,_nucleotide_and_nucleic_acid_metabolism | response_to_stress	GIC2	signal_transduction | cell_growth_and/or_maintenance | budding | cytoplasm_organization_and_biogenesis | intracellular_signaling_cascade | axial_budding
SXM1	nucleobase,_nucleoside,_nucleotide_and_nucleic_acid_transport | cell_growth_and/or_maintenance | transport | intracellular_transport | nucleobase,_nucleoside,_nucleotide_and_nucleic_acid_metabolism | RNA_localization	MKK1	signal_transduction | phosphate_metabolism | protein_modification	ROM2	signal_transduction | cell_growth_and/or_maintenance | budding | cytoplasm_organization_and_biogenesis | external_encapsulating_structure_organization_and_biogenesis | bud_growth | intracellular_signaling_cascade	GIC1	signal_transduction | cell_growth_and/or_maintenance | budding | cytoplasm_organization_and_biogenesis | intracellular_signaling_cascade | axial_budding
		RLM1	signal_transduction | cell_growth_and/or_maintenance | transcription | external_encapsulating_structure_organization_and_biogenesis | nucleobase,_nucleoside,_nucleotide_and_nucleic_acid_metabolism	SEC3	vesicle-mediated_transport | cell_growth_and/or_maintenance | transport | cell_proliferation | intracellular_transport | budding | cytoplasm_organization_and_biogenesis | secretory_pathway | polar_budding | cytokinesis	CLA4	cell_growth_and/or_maintenance | cell_proliferation | bud_growth | protein_modification | intracellular_signaling_cascade | signal_transduction | budding | phosphate_metabolism | cytoplasm_organization_and_biogenesis | cytokinesis
				IQG1	cell_growth_and/or_maintenance | cytoplasm_organization_and_biogenesis | cell_proliferation | response_to_osmotic_stress | response_to_stress | cytokinesis	BEM3	cell_growth_and/or_maintenance | bud_growth | intracellular_signaling_cascade | signal_transduction | budding | cytoplasm_organization_and_biogenesis | filamentous_growth | growth_pattern | cellular_morphogenesis
				RHO2	signal_transduction | cell_growth_and/or_maintenance | cytoplasm_organization_and_biogenesis | external_encapsulating_structure_organization_and_biogenesis | intracellular_signaling_cascade	MULTIPLE : response_to_stress, aging, cell_aging, transcription, response_to_DNA_damage_stimulus, chromatin_silencing, DNA_metabolism, gene_silencing, nucleobase,_nucleoside,_nucleotide_and_nucleic_acid_metabolism, nuclear_organization_and_biogenesis (5) included in { cytoplasm_organization_and_biogenesis (94), signal_transduction (58), intracellular_signaling_cascade (26), cell_growth_and/or_mai…
				LRG1	signal_transduction | cell_growth_and/or_maintenance | cell_wall_biosynthesis | external_encapsulating_structure_organization_and_biogenesis | intracellular_signaling_cascade	ZDS2	DNA_metabolism | transcription | cell_growth_and/or_maintenance | nucleobase,_nucleoside,_nucleotide_and_nucleic_acid_metabolism | gene_silencing | nuclear_organization_and_biogenesis | aging | cytoplasm_organization_and_biogenesis | cell_aging | chromatin_silencing
				RHO1	signal_transduction | cell_growth_and/or_maintenance | budding | cytoplasm_organization_and_biogenesis | external_encapsulating_structure_organization_and_biogenesis | bud_growth | intracellular_signaling_cascade	ZDS1	DNA_metabolism | transcription | cell_growth_and/or_maintenance | nucleobase,_nucleoside,_nucleotide_and_nucleic_acid_metabolism | gene_silencing | nuclear_organization_and_biogenesis | aging | cytoplasm_organization_and_biogenesis | cell_aging | chromatin_silencing
						SIR4	DNA_metabolism | loss_of_chromatin_silencing | transcription | cell_growth_and/or_maintenance | replicative_cell_aging | nucleobase,_nucleoside,_nucleotide_and_nucleic_acid_metabolism | response_to_stress | gene_silencing | progressive_alteration_of_chromatin_during_cell_aging | nuclear_organization_and_biogenesis | aging | response_to_DNA_damage_stimulus | DNA_repair | cell_aging | chromatin_sil…
						SIR3	DNA_metabolism | loss_of_chromatin_silencing | transcription | cell_growth_and/or_maintenance | replicative_cell_aging | nucleobase,_nucleoside,_nucleotide_and_nucleic_acid_metabolism | response_to_stress | gene_silencing | progressive_alteration_of_chromatin_during_cell_aging | nuclear_organization_and_biogenesis | aging | response_to_DNA_damage_stimulus | DNA_repair | cell_aging | chromatin_sil…
						RAP1	DNA_metabolism | transcription | cell_growth_and/or_maintenance | nucleobase,_nucleoside,_nucleotide_and_nucleic_acid_metabolism | gene_silencing | response_to_stress | nuclear_organization_and_biogenesis | response_to_DNA_damage_stimulus | telomere_maintenance | chromatin_silencing
nucleobase,_nucleoside,_nucleotide_and_nucleic_acid_metabolism (55) included in { cell_growth_and/or_maintenance (890) }		macromolecule_biosynthesis (11) included in { nucleobase,_nucleoside,_nucleotide_and_nucleic_acid_metabolism (55), cell_growth_and/or_maintenance (890) }		MULTIPLE : RNA_metabolism, protein_biosynthesis (5) included in { macromolecule_biosynthesis (11), nucleobase,_nucleoside,_nucleotide_and_nucleic_acid_metabolism (55), cell_growth_and/or_maintenance (890) }
YTH1	RNA_metabolism | nucleobase,_nucleoside,_nucleotide_and_nucleic_acid_metabolism	SWI5	transcription | cell_growth_and/or_maintenance | cell_cycle | cell_proliferation | nucleobase,_nucleoside,_nucleotide_and_nucleic_acid_metabolism	PET54	macromolecule_biosynthesis | RNA_metabolism | protein_biosynthesis | nucleobase,_nucleoside,_nucleotide_and_nucleic_acid_metabolism
FIP1	RNA_metabolism | nucleobase,_nucleoside,_nucleotide_and_nucleic_acid_metabolism	PCL2	cell_growth_and/or_maintenance | cell_cycle | cell_proliferation	MTF2	macromolecule_biosynthesis | RNA_metabolism | nucleobase,_nucleoside,_nucleotide_and_nucleic_acid_metabolism | protein_biosynthesis
UFD1	protein_catabolism | protein_transport | cell_growth_and/or_maintenance | transport | RNA_metabolism | nucleobase,_nucleoside,_nucleotide_and_nucleic_acid_metabolism | macromolecule_catabolism	PHO4	response_to_starvation | phosphate_metabolism | cellular_response_to_starvation | response_to_stress	PET309	macromolecule_biosynthesis | RNA_metabolism | protein_biosynthesis | nucleobase,_nucleoside,_nucleotide_and_nucleic_acid_metabolism | energy_derivation_by_oxidation_of_organic_compounds
UBA2	protein_modification	PHO2	carboxylic_acid_metabolism | transcription | amino_acid_metabolism | nucleobase,_nucleoside,_nucleotide_and_nucleic_acid_metabolism | cellular_response_to_starvation | response_to_stress | response_to_starvation | nucleobase_metabolism | macromolecule_biosynthesis | amine_biosynthesis	DMC1	DNA_metabolism | cell_growth_and/or_maintenance | cell_cycle | cell_proliferation | nucleobase,_nucleoside,_nucleotide_and_nucleic_acid_metabolism
PAP1	RNA_metabolism | nucleobase,_nucleoside,_nucleotide_and_nucleic_acid_metabolism	SMI1	cell_growth_and/or_maintenance | macromolecule_biosynthesis | polysaccharide_metabolism | external_encapsulating_structure_organization_and_biogenesis | carbohydrate_biosynthesis | carbohydrate_metabolism	MSL1	RNA_metabolism | nucleobase,_nucleoside,_nucleotide_and_nucleic_acid_metabolism
TIF4632	macromolecule_biosynthesis | protein_biosynthesis	BAS1	carboxylic_acid_metabolism | transcription | macromolecule_biosynthesis | nucleobase_metabolism | amine_biosynthesis | amino_acid_metabolism | nucleobase,_nucleoside,_nucleotide_and_nucleic_acid_metabolism	transcription (6) included in { macromolecule_biosynthesis (11), nucleobase,_nucleoside,_nucleotide_and_nucleic_acid_metabolism (55), cell_growth_and/or_maintenance (890) }
TIF4631	macromolecule_biosynthesis | protein_biosynthesis	PET54	macromolecule_biosynthesis | RNA_metabolism | protein_biosynthesis | nucleobase,_nucleoside,_nucleotide_and_nucleic_acid_metabolism	SWI5	transcription | cell_growth_and/or_maintenance | cell_cycle | cell_proliferation | nucleobase,_nucleoside,_nucleotide_and_nucleic_acid_metabolism
CDC33	macromolecule_biosynthesis | cell_growth_and/or_maintenance | cell_cycle | cell_proliferation | protein_biosynthesis	MTF2	macromolecule_biosynthesis | RNA_metabolism | nucleobase,_nucleoside,_nucleotide_and_nucleic_acid_metabolism | protein_biosynthesis	PCL2	cell_growth_and/or_maintenance | cell_cycle | cell_proliferation
PAB1	macromolecule_biosynthesis | protein_biosynthesis	PET309	macromolecule_biosynthesis | RNA_metabolism | protein_biosynthesis | nucleobase,_nucleoside,_nucleotide_and_nucleic_acid_metabolism | energy_derivation_by_oxidation_of_organic_compounds	PHO4	response_to_starvation | phosphate_metabolism | cellular_response_to_starvation | response_to_stress
KRE6	cell_growth_and/or_maintenance | macromolecule_biosynthesis | polysaccharide_metabolism | external_encapsulating_structure_organization_and_biogenesis | carbohydrate_biosynthesis | carbohydrate_metabolism	DMC1	DNA_metabolism | cell_growth_and/or_maintenance | cell_cycle | cell_proliferation | nucleobase,_nucleoside,_nucleotide_and_nucleic_acid_metabolism	PHO2	carboxylic_acid_metabolism | transcription | amino_acid_metabolism | nucleobase,_nucleoside,_nucleotide_and_nucleic_acid_metabolism | cellular_response_to_starvation | response_to_stress | response_to_starvation | nucleobase_metabolism | macromolecule_biosynthesis | amine_biosynthesis
STT3	macromolecule_biosynthesis | glycoprotein_metabolism | protein_biosynthesis | protein_modification	MSL1	RNA_metabolism | nucleobase,_nucleoside,_nucleotide_and_nucleic_acid_metabolism	SMI1	cell_growth_and/or_maintenance | macromolecule_biosynthesis | polysaccharide_metabolism | external_encapsulating_structure_organization_and_biogenesis | carbohydrate_biosynthesis | carbohydrate_metabolism
PKC1	signal_transduction | cell_growth_and/or_maintenance | phosphate_metabolism | cytoplasm_organization_and_biogenesis | external_encapsulating_structure_organization_and_biogenesis | protein_modification | intracellular_signaling_cascade			BAS1	carboxylic_acid_metabolism | transcription | macromolecule_biosynthesis | nucleobase_metabolism | amine_biosynthesis | amino_acid_metabolism | nucleobase,_nucleoside,_nucleotide_and_nucleic_acid_metabolism
YLR456W	Unknown	MULTIPLE : DNA_repair, response_to_DNA_damage_stimulus, DNA_metabolism, response_to_stress (6) included in { nucleobase,_nucleoside,_nucleotide_and_nucleic_acid_metabolism (55), cell_growth_and/or_maintenance (890) }
REF2	transcription | RNA_metabolism | nucleobase,_nucleoside,_nucleotide_and_nucleic_acid_metabolism	SGS1	DNA_metabolism | cell_growth_and/or_maintenance | cell_cycle | cell_proliferation | nucleobase,_nucleoside,_nucleotide_and_nucleic_acid_metabolism | nuclear_organization_and_biogenesis
FIR1	RNA_metabolism | nucleobase,_nucleoside,_nucleotide_and_nucleic_acid_metabolism	RAD16	DNA_metabolism | response_to_DNA_damage_stimulus | DNA_repair | nucleobase,_nucleoside,_nucleotide_and_nucleic_acid_metabolism | response_to_stress
SPC24	cell_growth_and/or_maintenance | cell_cycle | cytoplasm_organization_and_biogenesis | cell_proliferation	MLH1	DNA_metabolism | cell_growth_and/or_maintenance | cell_cycle | cell_proliferation | nucleobase,_nucleoside,_nucleotide_and_nucleic_acid_metabolism
RIS1	DNA_metabolism | mating-type_switching/recombination | cell_growth_and/or_maintenance | nucleobase,_nucleoside,_nucleotide_and_nucleic_acid_metabolism | nuclear_organization_and_biogenesis	RAD7	DNA_metabolism | response_to_DNA_damage_stimulus | DNA_repair | nucleobase,_nucleoside,_nucleotide_and_nucleic_acid_metabolism | response_to_stress
PET127	RNA_metabolism | nucleobase,_nucleoside,_nucleotide_and_nucleic_acid_metabolism	RAD4	DNA_metabolism | response_to_DNA_damage_stimulus | DNA_repair | nucleobase,_nucleoside,_nucleotide_and_nucleic_acid_metabolism | response_to_stress
AHC1	DNA_metabolism | cell_growth_and/or_maintenance | nucleobase,_nucleoside,_nucleotide_and_nucleic_acid_metabolism | nuclear_organization_and_biogenesis	RAD23	protein_catabolism | DNA_metabolism | response_to_DNA_damage_stimulus | DNA_repair | regulation_of_catabolism | nucleobase,_nucleoside,_nucleotide_and_nucleic_acid_metabolism | negative_regulation_of_metabolism | macromolecule_catabolism | response_to_stress
PRP9	RNA_metabolism | nucleobase,_nucleoside,_nucleotide_and_nucleic_acid_metabolism	cytoplasm_organization_and_biogenesis (10) included in { nucleobase,_nucleoside,_nucleotide_and_nucleic_acid_metabolism (55), cell_growth_and/or_maintenance (890) }		MULTIPLE : response_to_stress, polar_budding, vesicle-mediated_transport, budding, transport, response_to_osmotic_stress (5) included in { cytoplasm_organization_and_biogenesis (10), nucleobase,_nucleoside,_nucleotide_and_nucleic_acid_metabolism (55), cell_growth_and/or_maintenance (890) }
PRP21	RNA_metabolism | nucleobase,_nucleoside,_nucleotide_and_nucleic_acid_metabolism	VRP1	vesicle-mediated_transport | cell_growth_and/or_maintenance | transport | response_to_stress | budding | cytoplasm_organization_and_biogenesis | response_to_osmotic_stress | polar_budding	VRP1	vesicle-mediated_transport | cell_growth_and/or_maintenance | transport | response_to_stress | budding | cytoplasm_organization_and_biogenesis | response_to_osmotic_stress | polar_budding
NOG2	protein_targeting | protein_transport | cell_growth_and/or_maintenance | transport | cytoplasm_organization_and_biogenesis | intracellular_transport	BBC1	cell_growth_and/or_maintenance | cytoplasm_organization_and_biogenesis	BBC1	cell_growth_and/or_maintenance | cytoplasm_organization_and_biogenesis
YGR066C	Unknown	ARC19	cell_growth_and/or_maintenance | cytoplasm_organization_and_biogenesis	ARC19	cell_growth_and/or_maintenance | cytoplasm_organization_and_biogenesis
SHE2	nucleobase,_nucleoside,_nucleotide_and_nucleic_acid_metabolism | RNA_localization	MYO5	vesicle-mediated_transport | cell_growth_and/or_maintenance | transport | response_to_stress | budding | salinity_response | secretory_pathway | response_to_osmotic_stress | external_encapsulating_structure_organization_and_biogenesis | polar_budding	MYO5	vesicle-mediated_transport | cell_growth_and/or_maintenance | transport | response_to_stress | budding | salinity_response | secretory_pathway | response_to_osmotic_stress | external_encapsulating_structure_organization_and_biogenesis | polar_budding
MRE11	DNA_metabolism | response_to_DNA_damage_stimulus | cell_growth_and/or_maintenance | DNA_repair | cell_cycle | DNA_catabolism | cell_proliferation | nucleobase,_nucleoside,_nucleotide_and_nucleic_acid_metabolism | response_to_stress	MYO3	vesicle-mediated_transport | cell_growth_and/or_maintenance | transport | response_to_stress | budding | secretory_pathway | response_to_osmotic_stress | external_encapsulating_structure_organization_and_biogenesis | polar_budding	MYO3	vesicle-mediated_transport | cell_growth_and/or_maintenance | transport | response_to_stress | budding | secretory_pathway | response_to_osmotic_stress | external_encapsulating_structure_organization_and_biogenesis | polar_budding
FAP1	Unknown	SMD3	RNA_metabolism | nucleobase,_nucleoside,_nucleotide_and_nucleic_acid_metabolism
PRP11	RNA_metabolism | nucleobase,_nucleoside,_nucleotide_and_nucleic_acid_metabolism	SMB1	RNA_metabolism | nucleobase,_nucleoside,_nucleotide_and_nucleic_acid_metabolism
MUS81	DNA_metabolism | cell_growth_and/or_maintenance | response_to_DNA_damage_stimulus | cell_cycle | DNA_repair | cell_proliferation | nucleobase,_nucleoside,_nucleotide_and_nucleic_acid_metabolism | response_to_stress	FPR1	cell_growth_and/or_maintenance | cytoplasm_organization_and_biogenesis
VRP1	vesicle-mediated_transport | cell_growth_and/or_maintenance | transport | response_to_stress | budding | cytoplasm_organization_and_biogenesis | response_to_osmotic_stress | polar_budding	CNA1	cell_ion_homeostasis | cell_growth_and/or_maintenance | adaptation_to_pheromone_during_conjugation_with_cellular_fusion | external_encapsulating_structure_organization_and_biogenesis | sensory_perception | conjugation_with_cellular_fusion | perception_of_abiotic_stimulus
BBC1	cell_growth_and/or_maintenance | cytoplasm_organization_and_biogenesis	CMD1	cell_growth_and/or_maintenance | budding | cell_cycle | cytoplasm_organization_and_biogenesis | cell_proliferation
ARC19	cell_growth_and/or_maintenance | cytoplasm_organization_and_biogenesis	RNA_metabolism (10) included in { nucleobase,_nucleoside,_nucleotide_and_nucleic_acid_metabolism (55), cell_growth_and/or_maintenance (890) }
MYO5	vesicle-mediated_transport | cell_growth_and/or_maintenance | transport | response_to_stress | budding | salinity_response | secretory_pathway | response_to_osmotic_stress | external_encapsulating_structure_organization_and_biogenesis | polar_budding	YLR456W	Unknown
MYO3	vesicle-mediated_transport | cell_growth_and/or_maintenance | transport | response_to_stress | budding | secretory_pathway | response_to_osmotic_stress | external_encapsulating_structure_organization_and_biogenesis | polar_budding	REF2	transcription | RNA_metabolism | nucleobase,_nucleoside,_nucleotide_and_nucleic_acid_metabolism
SMD3	RNA_metabolism | nucleobase,_nucleoside,_nucleotide_and_nucleic_acid_metabolism	FIR1	RNA_metabolism | nucleobase,_nucleoside,_nucleotide_and_nucleic_acid_metabolism
SMB1	RNA_metabolism | nucleobase,_nucleoside,_nucleotide_and_nucleic_acid_metabolism	SPC24	cell_growth_and/or_maintenance | cell_cycle | cytoplasm_organization_and_biogenesis | cell_proliferation
FPR1	cell_growth_and/or_maintenance | cytoplasm_organization_and_biogenesis	RIS1	DNA_metabolism | mating-type_switching/recombination | cell_growth_and/or_maintenance | nucleobase,_nucleoside,_nucleotide_and_nucleic_acid_metabolism | nuclear_organization_and_biogenesis
CNA1	cell_ion_homeostasis | cell_growth_and/or_maintenance | adaptation_to_pheromone_during_conjugation_with_cellular_fusion | external_encapsulating_structure_organization_and_biogenesis | sensory_perception | conjugation_with_cellular_fusion | perception_of_abiotic_stimulus	PET127	RNA_metabolism | nucleobase,_nucleoside,_nucleotide_and_nucleic_acid_metabolism
CMD1	cell_growth_and/or_maintenance | budding | cell_cycle | cytoplasm_organization_and_biogenesis | cell_proliferation	AHC1	DNA_metabolism | cell_growth_and/or_maintenance | nucleobase,_nucleoside,_nucleotide_and_nucleic_acid_metabolism | nuclear_organization_and_biogenesis
SGS1	DNA_metabolism | cell_growth_and/or_maintenance | cell_cycle | cell_proliferation | nucleobase,_nucleoside,_nucleotide_and_nucleic_acid_metabolism | nuclear_organization_and_biogenesis	PRP9	RNA_metabolism | nucleobase,_nucleoside,_nucleotide_and_nucleic_acid_metabolism
RAD16	DNA_metabolism | response_to_DNA_damage_stimulus | DNA_repair | nucleobase,_nucleoside,_nucleotide_and_nucleic_acid_metabolism | response_to_stress	PRP21	RNA_metabolism | nucleobase,_nucleoside,_nucleotide_and_nucleic_acid_metabolism
MLH1	DNA_metabolism | cell_growth_and/or_maintenance | cell_cycle | cell_proliferation | nucleobase,_nucleoside,_nucleotide_and_nucleic_acid_metabolism	NOG2	protein_targeting | protein_transport | cell_growth_and/or_maintenance | transport | cytoplasm_organization_and_biogenesis | intracellular_transport
RAD7	DNA_metabolism | response_to_DNA_damage_stimulus | DNA_repair | nucleobase,_nucleoside,_nucleotide_and_nucleic_acid_metabolism | response_to_stress	macromolecule_biosynthesis (12) included in { nucleobase,_nucleoside,_nucleotide_and_nucleic_acid_metabolism (55), cell_growth_and/or_maintenance (890) }		protein_biosynthesis (7) included in { macromolecule_biosynthesis (12), nucleobase,_nucleoside,_nucleotide_and_nucleic_acid_metabolism (55), cell_growth_and/or_maintenance (890) }
RAD4	DNA_metabolism | response_to_DNA_damage_stimulus | DNA_repair | nucleobase,_nucleoside,_nucleotide_and_nucleic_acid_metabolism | response_to_stress	YTH1	RNA_metabolism | nucleobase,_nucleoside,_nucleotide_and_nucleic_acid_metabolism	TIF4632	macromolecule_biosynthesis | protein_biosynthesis
RAD23	protein_catabolism | DNA_metabolism | response_to_DNA_damage_stimulus | DNA_repair | regulation_of_catabolism | nucleobase,_nucleoside,_nucleotide_and_nucleic_acid_metabolism | negative_regulation_of_metabolism | macromolecule_catabolism | response_to_stress	FIP1	RNA_metabolism | nucleobase,_nucleoside,_nucleotide_and_nucleic_acid_metabolism	TIF4631	macromolecule_biosynthesis | protein_biosynthesis
SWI5	transcription | cell_growth_and/or_maintenance | cell_cycle | cell_proliferation | nucleobase,_nucleoside,_nucleotide_and_nucleic_acid_metabolism	UFD1	protein_catabolism | protein_transport | cell_growth_and/or_maintenance | transport | RNA_metabolism | nucleobase,_nucleoside,_nucleotide_and_nucleic_acid_metabolism | macromolecule_catabolism	CDC33	macromolecule_biosynthesis | cell_growth_and/or_maintenance | cell_cycle | cell_proliferation | protein_biosynthesis
PCL2	cell_growth_and/or_maintenance | cell_cycle | cell_proliferation	UBA2	protein_modification	PAB1	macromolecule_biosynthesis | protein_biosynthesis
PHO4	response_to_starvation | phosphate_metabolism | cellular_response_to_starvation | response_to_stress	PAP1	RNA_metabolism | nucleobase,_nucleoside,_nucleotide_and_nucleic_acid_metabolism	KRE6	cell_growth_and/or_maintenance | macromolecule_biosynthesis | polysaccharide_metabolism | external_encapsulating_structure_organization_and_biogenesis | carbohydrate_biosynthesis | carbohydrate_metabolism
PHO2	carboxylic_acid_metabolism | transcription | amino_acid_metabolism | nucleobase,_nucleoside,_nucleotide_and_nucleic_acid_metabolism | cellular_response_to_starvation | response_to_stress | response_to_starvation | nucleobase_metabolism | macromolecule_biosynthesis | amine_biosynthesis	TIF4632	macromolecule_biosynthesis | protein_biosynthesis	STT3	macromolecule_biosynthesis | glycoprotein_metabolism | protein_biosynthesis | protein_modification
SMI1	cell_growth_and/or_maintenance | macromolecule_biosynthesis | polysaccharide_metabolism | external_encapsulating_structure_organization_and_biogenesis | carbohydrate_biosynthesis | carbohydrate_metabolism	TIF4631	macromolecule_biosynthesis | protein_biosynthesis	PKC1	signal_transduction | cell_growth_and/or_maintenance | phosphate_metabolism | cytoplasm_organization_and_biogenesis | external_encapsulating_structure_organization_and_biogenesis | protein_modification | intracellular_signaling_cascade
BAS1	carboxylic_acid_metabolism | transcription | macromolecule_biosynthesis | nucleobase_metabolism | amine_biosynthesis | amino_acid_metabolism | nucleobase,_nucleoside,_nucleotide_and_nucleic_acid_metabolism	CDC33	macromolecule_biosynthesis | cell_growth_and/or_maintenance | cell_cycle | cell_proliferation | protein_biosynthesis	RNA_metabolism (5) included in { macromolecule_biosynthesis (12), nucleobase,_nucleoside,_nucleotide_and_nucleic_acid_metabolism (55), cell_growth_and/or_maintenance (890) }
PET54	macromolecule_biosynthesis | RNA_metabolism | protein_biosynthesis | nucleobase,_nucleoside,_nucleotide_and_nucleic_acid_metabolism	PAB1	macromolecule_biosynthesis | protein_biosynthesis	YTH1	RNA_metabolism | nucleobase,_nucleoside,_nucleotide_and_nucleic_acid_metabolism
MTF2	macromolecule_biosynthesis | RNA_metabolism | nucleobase,_nucleoside,_nucleotide_and_nucleic_acid_metabolism | protein_biosynthesis	KRE6	cell_growth_and/or_maintenance | macromolecule_biosynthesis | polysaccharide_metabolism | external_encapsulating_structure_organization_and_biogenesis | carbohydrate_biosynthesis | carbohydrate_metabolism	FIP1	RNA_metabolism | nucleobase,_nucleoside,_nucleotide_and_nucleic_acid_metabolism
PET309	macromolecule_biosynthesis | RNA_metabolism | protein_biosynthesis | nucleobase,_nucleoside,_nucleotide_and_nucleic_acid_metabolism | energy_derivation_by_oxidation_of_organic_compounds	STT3	macromolecule_biosynthesis | glycoprotein_metabolism | protein_biosynthesis | protein_modification	UFD1	protein_catabolism | protein_transport | cell_growth_and/or_maintenance | transport | RNA_metabolism | nucleobase,_nucleoside,_nucleotide_and_nucleic_acid_metabolism | macromolecule_catabolism
DMC1	DNA_metabolism | cell_growth_and/or_maintenance | cell_cycle | cell_proliferation | nucleobase,_nucleoside,_nucleotide_and_nucleic_acid_metabolism	PKC1	signal_transduction | cell_growth_and/or_maintenance | phosphate_metabolism | cytoplasm_organization_and_biogenesis | external_encapsulating_structure_organization_and_biogenesis | protein_modification | intracellular_signaling_cascade	UBA2	protein_modification
MSL1	RNA_metabolism | nucleobase,_nucleoside,_nucleotide_and_nucleic_acid_metabolism			PAP1	RNA_metabolism | nucleobase,_nucleoside,_nucleotide_and_nucleic_acid_metabolism
MULTIPLE : nucleobase,_nucleoside,_nucleotide_and_nucleic_acid_metabolism, transport, intracellular_transport (48) included in { cell_growth_and/or_maintenance (890) }		MULTIPLE : nucleobase,_nucleoside,_nucleotide_and_nucleic_acid_transport, protein_targeting, RNA_localization, protein_transport (32) included in { MULTIPLE : nucleobase,_nucleoside,_nucleotide_and_nucleic_acid_metabolism, transport, intracellular_transport (48), cell_growth_and/or_maintenance (890) }		RNA_metabolism (4) included in { MULTIPLE : nucleobase,_nucleoside,_nucleotide_and_nucleic_acid_transport, protein_targeting, RNA_localization, protein_transport (32), MULTIPLE : nucleobase,_nucleoside,_nucleotide_and_nucleic_acid_metabolism, transport, intracellular_transport (48), cell_growth_and/or_maintenance (890) }
YRB1	nucleobase,_nucleoside,_nucleotide_and_nucleic_acid_transport | protein_catabolism | protein_targeting | protein_transport | transport | cell_growth_and/or_maintenance | cell_cycle | intracellular_transport | cell_proliferation | nucleobase,_nucleoside,_nucleotide_and_nucleic_acid_metabolism | RNA_localization | macromolecule_catabolism	YAP1	transcription | response_to_oxidative_stress | response_to_chemical_substance | nucleobase,_nucleoside,_nucleotide_and_nucleic_acid_metabolism | response_to_stress	NOP1	cell_growth_and/or_maintenance | cytoplasm_organization_and_biogenesis | RNA_metabolism | nucleobase,_nucleoside,_nucleotide_and_nucleic_acid_metabolism
HTA1	DNA_metabolism | cell_growth_and/or_maintenance | nucleobase,_nucleoside,_nucleotide_and_nucleic_acid_metabolism | nuclear_organization_and_biogenesis	KAP123	protein_targeting | protein_transport | cell_growth_and/or_maintenance | transport | intracellular_transport	NAB2	nucleobase,_nucleoside,_nucleotide_and_nucleic_acid_transport | cell_growth_and/or_maintenance | transport | intracellular_transport | RNA_metabolism | nucleobase,_nucleoside,_nucleotide_and_nucleic_acid_metabolism | RNA_localization
NIS1	cell_growth_and/or_maintenance | cell_cycle | cell_proliferation	NUP116	protein_targeting | protein_transport | cell_growth_and/or_maintenance | transport | intracellular_transport | nucleobase,_nucleoside,_nucleotide_and_nucleic_acid_metabolism | nuclear_organization_and_biogenesis | nucleobase,_nucleoside,_nucleotide_and_nucleic_acid_transport | RNA_metabolism | RNA_localization	HMT1	nucleobase,_nucleoside,_nucleotide_and_nucleic_acid_transport | cell_growth_and/or_maintenance | transport | intracellular_transport | nucleobase,_nucleoside,_nucleotide_and_nucleic_acid_metabolism | RNA_localization | protein_modification
NAP1	DNA_metabolism | cell_growth_and/or_maintenance | cell_cycle | cell_proliferation | nucleobase,_nucleoside,_nucleotide_and_nucleic_acid_metabolism | nuclear_organization_and_biogenesis	NUP100	protein_targeting | protein_transport | cell_growth_and/or_maintenance | transport | intracellular_transport | nucleobase,_nucleoside,_nucleotide_and_nucleic_acid_metabolism | nuclear_organization_and_biogenesis | nucleobase,_nucleoside,_nucleotide_and_nucleic_acid_transport | RNA_localization	GAR1	cell_growth_and/or_maintenance | cytoplasm_organization_and_biogenesis | RNA_metabolism | nucleobase,_nucleoside,_nucleotide_and_nucleic_acid_metabolism
KCC4	cell_growth_and/or_maintenance | cell_cycle | cell_proliferation | bud_growth | protein_modification | axial_budding | budding | phosphate_metabolism | cytokinesis	PSE1	nucleobase,_nucleoside,_nucleotide_and_nucleic_acid_transport | cell_growth_and/or_maintenance | transport | intracellular_transport | nucleobase,_nucleoside,_nucleotide_and_nucleic_acid_metabolism | RNA_localization	nuclear_organization_and_biogenesis (22) included in { MULTIPLE : nucleobase,_nucleoside,_nucleotide_and_nucleic_acid_transport, protein_targeting, RNA_localization, protein_transport (32), MULTIPLE : nucleobase,_nucleoside,_nucleotide_and_nucleic_acid_metabolism, transport, intracellular_transport (48), cell_growth_and/or_maintenance (890) }
GIN4	cell_growth_and/or_maintenance | cell_cycle | cell_proliferation | bud_growth | protein_modification | axial_budding | budding | phosphate_metabolism | cytokinesis	KAP95	protein_targeting | protein_transport | cell_growth_and/or_maintenance | transport | intracellular_transport	YAP1	transcription | response_to_oxidative_stress | response_to_chemical_substance | nucleobase,_nucleoside,_nucleotide_and_nucleic_acid_metabolism | response_to_stress
YMR124W	Unknown	NUP60	protein_targeting | protein_transport | cell_growth_and/or_maintenance | transport | intracellular_transport	KAP123	protein_targeting | protein_transport | cell_growth_and/or_maintenance | transport | intracellular_transport
PBP1	RNA_metabolism | nucleobase,_nucleoside,_nucleotide_and_nucleic_acid_metabolism	NUP2	protein_targeting | protein_transport | cell_growth_and/or_maintenance | transport | intracellular_transport | nucleobase,_nucleoside,_nucleotide_and_nucleic_acid_metabolism | nuclear_organization_and_biogenesis | nucleobase,_nucleoside,_nucleotide_and_nucleic_acid_transport | RNA_localization	NUP116	protein_targeting | protein_transport | cell_growth_and/or_maintenance | transport | intracellular_transport | nucleobase,_nucleoside,_nucleotide_and_nucleic_acid_metabolism | nuclear_organization_and_biogenesis | nucleobase,_nucleoside,_nucleotide_and_nucleic_acid_transport | RNA_metabolism | RNA_localization
YDR229W	cell_growth_and/or_maintenance | transport | secretory_pathway	GSP1	transport | cell_growth_and/or_maintenance | cytoplasm_organization_and_biogenesis | intracellular_transport | RNA_metabolism | nucleobase,_nucleoside,_nucleotide_and_nucleic_acid_metabolism | nuclear_organization_and_biogenesis	NUP100	protein_targeting | protein_transport | cell_growth_and/or_maintenance | transport | intracellular_transport | nucleobase,_nucleoside,_nucleotide_and_nucleic_acid_metabolism | nuclear_organization_and_biogenesis | nucleobase,_nucleoside,_nucleotide_and_nucleic_acid_transport | RNA_localization
LTV1	Unknown	NUP159	protein_targeting | protein_transport | cell_growth_and/or_maintenance | transport | intracellular_transport | nucleobase,_nucleoside,_nucleotide_and_nucleic_acid_metabolism | nuclear_organization_and_biogenesis | nucleobase,_nucleoside,_nucleotide_and_nucleic_acid_transport | cytoplasm_organization_and_biogenesis | RNA_localization	PSE1	nucleobase,_nucleoside,_nucleotide_and_nucleic_acid_transport | cell_growth_and/or_maintenance | transport | intracellular_transport | nucleobase,_nucleoside,_nucleotide_and_nucleic_acid_metabolism | RNA_localization
PEX19	protein_targeting | protein_transport | transport | cell_growth_and/or_maintenance | cytoplasm_organization_and_biogenesis | intracellular_transport	NUP1	protein_targeting | protein_transport | cell_growth_and/or_maintenance | transport | intracellular_transport | nucleobase,_nucleoside,_nucleotide_and_nucleic_acid_metabolism | nuclear_organization_and_biogenesis | membrane_organization_and_biogenesis | nucleobase,_nucleoside,_nucleotide_and_nucleic_acid_transport | RNA_localization	KAP95	protein_targeting | protein_transport | cell_growth_and/or_maintenance | transport | intracellular_transport
SWE1	cell_growth_and/or_maintenance | cell_cycle | cell_proliferation	NMD5	protein_targeting | protein_transport | cell_growth_and/or_maintenance | transport | intracellular_transport	NUP60	protein_targeting | protein_transport | cell_growth_and/or_maintenance | transport | intracellular_transport
HSL7	cell_growth_and/or_maintenance | cell_cycle | cell_proliferation	MTR10	protein_targeting | protein_transport | cell_growth_and/or_maintenance | transport | intracellular_transport | nucleobase,_nucleoside,_nucleotide_and_nucleic_acid_metabolism | RNA_localization	NUP2	protein_targeting | protein_transport | cell_growth_and/or_maintenance | transport | intracellular_transport | nucleobase,_nucleoside,_nucleotide_and_nucleic_acid_metabolism | nuclear_organization_and_biogenesis | nucleobase,_nucleoside,_nucleotide_and_nucleic_acid_transport | RNA_localization
APP1	cell_growth_and/or_maintenance | cytoplasm_organization_and_biogenesis	NUP84	protein_targeting | protein_transport | cell_growth_and/or_maintenance | transport | intracellular_transport | nucleobase,_nucleoside,_nucleotide_and_nucleic_acid_metabolism | nuclear_organization_and_biogenesis | membrane_organization_and_biogenesis | nucleobase,_nucleoside,_nucleotide_and_nucleic_acid_transport | RNA_localization	GSP1	transport | cell_growth_and/or_maintenance | cytoplasm_organization_and_biogenesis | intracellular_transport | RNA_metabolism | nucleobase,_nucleoside,_nucleotide_and_nucleic_acid_metabolism | nuclear_organization_and_biogenesis
SPO74	sporulation_(sensu_Fungi) | cell_growth_and/or_maintenance | sporulation	NUP145	protein_targeting | protein_transport | cell_growth_and/or_maintenance | transport | intracellular_transport | nucleobase,_nucleoside,_nucleotide_and_nucleic_acid_metabolism | nuclear_organization_and_biogenesis | nucleobase,_nucleoside,_nucleotide_and_nucleic_acid_transport | RNA_metabolism | RNA_localization	NUP159	protein_targeting | protein_transport | cell_growth_and/or_maintenance | transport | intracellular_transport | nucleobase,_nucleoside,_nucleotide_and_nucleic_acid_metabolism | nuclear_organization_and_biogenesis | nucleobase,_nucleoside,_nucleotide_and_nucleic_acid_transport | cytoplasm_organization_and_biogenesis | RNA_localization
MSH5	DNA_metabolism | cell_growth_and/or_maintenance | cell_cycle | cell_proliferation | nucleobase,_nucleoside,_nucleotide_and_nucleic_acid_metabolism	NUP53	protein_targeting | protein_transport | cell_growth_and/or_maintenance | transport | intracellular_transport | nucleobase,_nucleoside,_nucleotide_and_nucleic_acid_metabolism | nuclear_organization_and_biogenesis | nucleobase,_nucleoside,_nucleotide_and_nucleic_acid_transport | RNA_localization	NUP1	protein_targeting | protein_transport | cell_growth_and/or_maintenance | transport | intracellular_transport | nucleobase,_nucleoside,_nucleotide_and_nucleic_acid_metabolism | nuclear_organization_and_biogenesis | membrane_organization_and_biogenesis | nucleobase,_nucleoside,_nucleotide_and_nucleic_acid_transport | RNA_localization
YAP1	transcription | response_to_oxidative_stress | response_to_chemical_substance | nucleobase,_nucleoside,_nucleotide_and_nucleic_acid_metabolism | response_to_stress	NUP170	protein_targeting | protein_transport | cell_growth_and/or_maintenance | transport | cell_cycle | cell_proliferation | intracellular_transport | nucleobase,_nucleoside,_nucleotide_and_nucleic_acid_metabolism | nuclear_organization_and_biogenesis | nucleobase,_nucleoside,_nucleotide_and_nucleic_acid_transport | RNA_localization	NMD5	protein_targeting | protein_transport | cell_growth_and/or_maintenance | transport | intracellular_transport
KAP123	protein_targeting | protein_transport | cell_growth_and/or_maintenance | transport | intracellular_transport	ASM4	protein_targeting | protein_transport | cell_growth_and/or_maintenance | transport | intracellular_transport | nucleobase,_nucleoside,_nucleotide_and_nucleic_acid_metabolism | nuclear_organization_and_biogenesis | nucleobase,_nucleoside,_nucleotide_and_nucleic_acid_transport | RNA_localization	MTR10	protein_targeting | protein_transport | cell_growth_and/or_maintenance | transport | intracellular_transport | nucleobase,_nucleoside,_nucleotide_and_nucleic_acid_metabolism | RNA_localization
NUP116	protein_targeting | protein_transport | cell_growth_and/or_maintenance | transport | intracellular_transport | nucleobase,_nucleoside,_nucleotide_and_nucleic_acid_metabolism | nuclear_organization_and_biogenesis | nucleobase,_nucleoside,_nucleotide_and_nucleic_acid_transport | RNA_metabolism | RNA_localization	RDS2	response_to_chemical_substance	NUP84	protein_targeting | protein_transport | cell_growth_and/or_maintenance | transport | intracellular_transport | nucleobase,_nucleoside,_nucleotide_and_nucleic_acid_metabolism | nuclear_organization_and_biogenesis | membrane_organization_and_biogenesis | nucleobase,_nucleoside,_nucleotide_and_nucleic_acid_transport | RNA_localization
NUP100	protein_targeting | protein_transport | cell_growth_and/or_maintenance | transport | intracellular_transport | nucleobase,_nucleoside,_nucleotide_and_nucleic_acid_metabolism | nuclear_organization_and_biogenesis | nucleobase,_nucleoside,_nucleotide_and_nucleic_acid_transport | RNA_localization	INO4	macromolecule_biosynthesis | membrane_lipid_metabolism | transcription | nucleobase,_nucleoside,_nucleotide_and_nucleic_acid_metabolism | lipid_biosynthesis	NUP145	protein_targeting | protein_transport | cell_growth_and/or_maintenance | transport | intracellular_transport | nucleobase,_nucleoside,_nucleotide_and_nucleic_acid_metabolism | nuclear_organization_and_biogenesis | nucleobase,_nucleoside,_nucleotide_and_nucleic_acid_transport | RNA_metabolism | RNA_localization
PSE1	nucleobase,_nucleoside,_nucleotide_and_nucleic_acid_transport | cell_growth_and/or_maintenance | transport | intracellular_transport | nucleobase,_nucleoside,_nucleotide_and_nucleic_acid_metabolism | RNA_localization	APL4	vesicle-mediated_transport | cell_growth_and/or_maintenance | transport	NUP53	protein_targeting | protein_transport | cell_growth_and/or_maintenance | transport | intracellular_transport | nucleobase,_nucleoside,_nucleotide_and_nucleic_acid_metabolism | nuclear_organization_and_biogenesis | nucleobase,_nucleoside,_nucleotide_and_nucleic_acid_transport | RNA_localization
KAP95	protein_targeting | protein_transport | cell_growth_and/or_maintenance | transport | intracellular_transport	APL2	vesicle-mediated_transport | cell_growth_and/or_maintenance | transport	NUP170	protein_targeting | protein_transport | cell_growth_and/or_maintenance | transport | cell_cycle | cell_proliferation | intracellular_transport | nucleobase,_nucleoside,_nucleotide_and_nucleic_acid_metabolism | nuclear_organization_and_biogenesis | nucleobase,_nucleoside,_nucleotide_and_nucleic_acid_transport | RNA_localization
NUP60	protein_targeting | protein_transport | cell_growth_and/or_maintenance | transport | intracellular_transport	SER3	carboxylic_acid_metabolism | amine_biosynthesis | amino_acid_metabolism	ASM4	protein_targeting | protein_transport | cell_growth_and/or_maintenance | transport | intracellular_transport | nucleobase,_nucleoside,_nucleotide_and_nucleic_acid_metabolism | nuclear_organization_and_biogenesis | nucleobase,_nucleoside,_nucleotide_and_nucleic_acid_transport | RNA_localization
NUP2	protein_targeting | protein_transport | cell_growth_and/or_maintenance | transport | intracellular_transport | nucleobase,_nucleoside,_nucleotide_and_nucleic_acid_metabolism | nuclear_organization_and_biogenesis | nucleobase,_nucleoside,_nucleotide_and_nucleic_acid_transport | RNA_localization	NUP42	protein_targeting | protein_transport | cell_growth_and/or_maintenance | transport | intracellular_transport | nucleobase,_nucleoside,_nucleotide_and_nucleic_acid_metabolism | nuclear_organization_and_biogenesis | nucleobase,_nucleoside,_nucleotide_and_nucleic_acid_transport | RNA_localization	RDS2	response_to_chemical_substance
GSP1	transport | cell_growth_and/or_maintenance | cytoplasm_organization_and_biogenesis | intracellular_transport | RNA_metabolism | nucleobase,_nucleoside,_nucleotide_and_nucleic_acid_metabolism | nuclear_organization_and_biogenesis	GLE1	nucleobase,_nucleoside,_nucleotide_and_nucleic_acid_transport | cell_growth_and/or_maintenance | transport | intracellular_transport | nucleobase,_nucleoside,_nucleotide_and_nucleic_acid_metabolism | RNA_localization	INO4	macromolecule_biosynthesis | membrane_lipid_metabolism | transcription | nucleobase,_nucleoside,_nucleotide_and_nucleic_acid_metabolism | lipid_biosynthesis
NUP159	protein_targeting | protein_transport | cell_growth_and/or_maintenance | transport | intracellular_transport | nucleobase,_nucleoside,_nucleotide_and_nucleic_acid_metabolism | nuclear_organization_and_biogenesis | nucleobase,_nucleoside,_nucleotide_and_nucleic_acid_transport | cytoplasm_organization_and_biogenesis | RNA_localization	GFD1	nucleobase,_nucleoside,_nucleotide_and_nucleic_acid_transport | cell_growth_and/or_maintenance | transport | intracellular_transport | nucleobase,_nucleoside,_nucleotide_and_nucleic_acid_metabolism | RNA_localization	APL4	vesicle-mediated_transport | cell_growth_and/or_maintenance | transport
NUP1	protein_targeting | protein_transport | cell_growth_and/or_maintenance | transport | intracellular_transport | nucleobase,_nucleoside,_nucleotide_and_nucleic_acid_metabolism | nuclear_organization_and_biogenesis | membrane_organization_and_biogenesis | nucleobase,_nucleoside,_nucleotide_and_nucleic_acid_transport | RNA_localization	GLE2	protein_targeting | protein_transport | cell_growth_and/or_maintenance | transport | intracellular_transport | nucleobase,_nucleoside,_nucleotide_and_nucleic_acid_metabolism | nuclear_organization_and_biogenesis | membrane_organization_and_biogenesis | nucleobase,_nucleoside,_nucleotide_and_nucleic_acid_transport | RNA_localization	APL2	vesicle-mediated_transport | cell_growth_and/or_maintenance | transport
NMD5	protein_targeting | protein_transport | cell_growth_and/or_maintenance | transport | intracellular_transport	KAP104	protein_targeting | protein_transport | transport | cell_growth_and/or_maintenance | cell_cycle | intracellular_transport | cell_proliferation
MTR10	protein_targeting | protein_transport | cell_growth_and/or_maintenance | transport | intracellular_transport | nucleobase,_nucleoside,_nucleotide_and_nucleic_acid_metabolism | RNA_localization	NOP1	cell_growth_and/or_maintenance | cytoplasm_organization_and_biogenesis | RNA_metabolism | nucleobase,_nucleoside,_nucleotide_and_nucleic_acid_metabolism
NUP84	protein_targeting | protein_transport | cell_growth_and/or_maintenance | transport | intracellular_transport | nucleobase,_nucleoside,_nucleotide_and_nucleic_acid_metabolism | nuclear_organization_and_biogenesis | membrane_organization_and_biogenesis | nucleobase,_nucleoside,_nucleotide_and_nucleic_acid_transport | RNA_localization	NAB2	nucleobase,_nucleoside,_nucleotide_and_nucleic_acid_transport | cell_growth_and/or_maintenance | transport | intracellular_transport | RNA_metabolism | nucleobase,_nucleoside,_nucleotide_and_nucleic_acid_metabolism | RNA_localization
NUP145	protein_targeting | protein_transport | cell_growth_and/or_maintenance | transport | intracellular_transport | nucleobase,_nucleoside,_nucleotide_and_nucleic_acid_metabolism | nuclear_organization_and_biogenesis | nucleobase,_nucleoside,_nucleotide_and_nucleic_acid_transport | RNA_metabolism | RNA_localization	HMT1	nucleobase,_nucleoside,_nucleotide_and_nucleic_acid_transport | cell_growth_and/or_maintenance | transport | intracellular_transport | nucleobase,_nucleoside,_nucleotide_and_nucleic_acid_metabolism | RNA_localization | protein_modification
NUP53	protein_targeting | protein_transport | cell_growth_and/or_maintenance | transport | intracellular_transport | nucleobase,_nucleoside,_nucleotide_and_nucleic_acid_metabolism | nuclear_organization_and_biogenesis | nucleobase,_nucleoside,_nucleotide_and_nucleic_acid_transport | RNA_localization	GAR1	cell_growth_and/or_maintenance | cytoplasm_organization_and_biogenesis | RNA_metabolism | nucleobase,_nucleoside,_nucleotide_and_nucleic_acid_metabolism
NUP170	protein_targeting | protein_transport | cell_growth_and/or_maintenance | transport | cell_cycle | cell_proliferation | intracellular_transport | nucleobase,_nucleoside,_nucleotide_and_nucleic_acid_metabolism | nuclear_organization_and_biogenesis | nucleobase,_nucleoside,_nucleotide_and_nucleic_acid_transport | RNA_localization	MULTIPLE : cell_cycle, cell_proliferation (16) included in { MULTIPLE : nucleobase,_nucleoside,_nucleotide_and_nucleic_acid_metabolism, transport, intracellular_transport (48), cell_growth_and/or_maintenance (890) }
ASM4	protein_targeting | protein_transport | cell_growth_and/or_maintenance | transport | intracellular_transport | nucleobase,_nucleoside,_nucleotide_and_nucleic_acid_metabolism | nuclear_organization_and_biogenesis | nucleobase,_nucleoside,_nucleotide_and_nucleic_acid_transport | RNA_localization	YRB1	nucleobase,_nucleoside,_nucleotide_and_nucleic_acid_transport | protein_catabolism | protein_targeting | protein_transport | transport | cell_growth_and/or_maintenance | cell_cycle | intracellular_transport | cell_proliferation | nucleobase,_nucleoside,_nucleotide_and_nucleic_acid_metabolism | RNA_localization | macromolecule_catabolism
RDS2	response_to_chemical_substance	HTA1	DNA_metabolism | cell_growth_and/or_maintenance | nucleobase,_nucleoside,_nucleotide_and_nucleic_acid_metabolism | nuclear_organization_and_biogenesis
INO4	macromolecule_biosynthesis | membrane_lipid_metabolism | transcription | nucleobase,_nucleoside,_nucleotide_and_nucleic_acid_metabolism | lipid_biosynthesis	NIS1	cell_growth_and/or_maintenance | cell_cycle | cell_proliferation
APL4	vesicle-mediated_transport | cell_growth_and/or_maintenance | transport	NAP1	DNA_metabolism | cell_growth_and/or_maintenance | cell_cycle | cell_proliferation | nucleobase,_nucleoside,_nucleotide_and_nucleic_acid_metabolism | nuclear_organization_and_biogenesis
APL2	vesicle-mediated_transport | cell_growth_and/or_maintenance | transport	KCC4	cell_growth_and/or_maintenance | cell_cycle | cell_proliferation | bud_growth | protein_modification | axial_budding | budding | phosphate_metabolism | cytokinesis
SER3	carboxylic_acid_metabolism | amine_biosynthesis | amino_acid_metabolism	GIN4	cell_growth_and/or_maintenance | cell_cycle | cell_proliferation | bud_growth | protein_modification | axial_budding | budding | phosphate_metabolism | cytokinesis
NUP42	protein_targeting | protein_transport | cell_growth_and/or_maintenance | transport | intracellular_transport | nucleobase,_nucleoside,_nucleotide_and_nucleic_acid_metabolism | nuclear_organization_and_biogenesis | nucleobase,_nucleoside,_nucleotide_and_nucleic_acid_transport | RNA_localization	YMR124W	Unknown
GLE1	nucleobase,_nucleoside,_nucleotide_and_nucleic_acid_transport | cell_growth_and/or_maintenance | transport | intracellular_transport | nucleobase,_nucleoside,_nucleotide_and_nucleic_acid_metabolism | RNA_localization	PBP1	RNA_metabolism | nucleobase,_nucleoside,_nucleotide_and_nucleic_acid_metabolism
GFD1	nucleobase,_nucleoside,_nucleotide_and_nucleic_acid_transport | cell_growth_and/or_maintenance | transport | intracellular_transport | nucleobase,_nucleoside,_nucleotide_and_nucleic_acid_metabolism | RNA_localization	YDR229W	cell_growth_and/or_maintenance | transport | secretory_pathway
GLE2	protein_targeting | protein_transport | cell_growth_and/or_maintenance | transport | intracellular_transport | nucleobase,_nucleoside,_nucleotide_and_nucleic_acid_metabolism | nuclear_organization_and_biogenesis | membrane_organization_and_biogenesis | nucleobase,_nucleoside,_nucleotide_and_nucleic_acid_transport | RNA_localization	LTV1	Unknown
KAP104	protein_targeting | protein_transport | transport | cell_growth_and/or_maintenance | cell_cycle | intracellular_transport | cell_proliferation	PEX19	protein_targeting | protein_transport | transport | cell_growth_and/or_maintenance | cytoplasm_organization_and_biogenesis | intracellular_transport
NOP1	cell_growth_and/or_maintenance | cytoplasm_organization_and_biogenesis | RNA_metabolism | nucleobase,_nucleoside,_nucleotide_and_nucleic_acid_metabolism	SWE1	cell_growth_and/or_maintenance | cell_cycle | cell_proliferation
NAB2	nucleobase,_nucleoside,_nucleotide_and_nucleic_acid_transport | cell_growth_and/or_maintenance | transport | intracellular_transport | RNA_metabolism | nucleobase,_nucleoside,_nucleotide_and_nucleic_acid_metabolism | RNA_localization	HSL7	cell_growth_and/or_maintenance | cell_cycle | cell_proliferation
HMT1	nucleobase,_nucleoside,_nucleotide_and_nucleic_acid_transport | cell_growth_and/or_maintenance | transport | intracellular_transport | nucleobase,_nucleoside,_nucleotide_and_nucleic_acid_metabolism | RNA_localization | protein_modification	APP1	cell_growth_and/or_maintenance | cytoplasm_organization_and_biogenesis
GAR1	cell_growth_and/or_maintenance | cytoplasm_organization_and_biogenesis | RNA_metabolism | nucleobase,_nucleoside,_nucleotide_and_nucleic_acid_metabolism	SPO74	sporulation_(sensu_Fungi) | cell_growth_and/or_maintenance | sporulation
		MSH5	DNA_metabolism | cell_growth_and/or_maintenance | cell_cycle | cell_proliferation | nucleobase,_nucleoside,_nucleotide_and_nucleic_acid_metabolism
nucleobase,_nucleoside,_nucleotide_and_nucleic_acid_metabolism (23) included in { cell_growth_and/or_maintenance (890) }		Unknown (5) included in { nucleobase,_nucleoside,_nucleotide_and_nucleic_acid_metabolism (23), cell_growth_and/or_maintenance (890) }
YOP1	membrane_organization_and_biogenesis | cell_growth_and/or_maintenance	YGR058W	Unknown
YLR324W	Unknown	YDL203C	Unknown
YDL089W	Unknown	DSE3	Unknown
SAE2	DNA_metabolism | cell_growth_and/or_maintenance | cell_cycle | cell_proliferation | nucleobase,_nucleoside,_nucleotide_and_nucleic_acid_metabolism	LSB1	Unknown
CSM1	cell_growth_and/or_maintenance | cell_cycle | cell_proliferation	HOG1	hyperosmotic_response | transcription | phosphate_metabolism | response_to_osmotic_stress | nucleobase,_nucleoside,_nucleotide_and_nucleic_acid_metabolism | protein_modification | response_to_stress
RFC5	DNA_metabolism | cell_growth_and/or_maintenance | cell_cycle | cell_proliferation | nucleobase,_nucleoside,_nucleotide_and_nucleic_acid_metabolism | response_to_stress | response_to_DNA_damage_stimulus | DNA_repair	MULTIPLE : DNA_repair, cell_proliferation, response_to_DNA_damage_stimulus, cell_cycle, DNA_metabolism, response_to_stress (18) included in { nucleobase,_nucleoside,_nucleotide_and_nucleic_acid_metabolism (23), cell_growth_and/or_maintenance (890) }		mating-type_switching/recombination (4) included in { MULTIPLE : DNA_repair, cell_proliferation, response_to_DNA_damage_stimulus, cell_cycle, DNA_metabolism, response_to_stress (18), nucleobase,_nucleoside,_nucleotide_and_nucleic_acid_metabolism (23), cell_growth_and/or_maintenance (890) }
RFC2	DNA_metabolism | cell_growth_and/or_maintenance | cell_cycle | cell_proliferation | nucleobase,_nucleoside,_nucleotide_and_nucleic_acid_metabolism | response_to_stress | response_to_DNA_damage_stimulus | DNA_repair	YOP1	membrane_organization_and_biogenesis | cell_growth_and/or_maintenance	SLX4	DNA_metabolism | cell_growth_and/or_maintenance | cell_cycle | cell_proliferation | nucleobase,_nucleoside,_nucleotide_and_nucleic_acid_metabolism
RFC4	DNA_metabolism | cell_growth_and/or_maintenance | cell_cycle | cell_proliferation | nucleobase,_nucleoside,_nucleotide_and_nucleic_acid_metabolism | response_to_stress | response_to_DNA_damage_stimulus | DNA_repair	YLR324W	Unknown	RAD10	mating-type_switching/recombination | DNA_metabolism | response_to_DNA_damage_stimulus | DNA_repair | nucleobase,_nucleoside,_nucleotide_and_nucleic_acid_metabolism | response_to_stress
RFC3	DNA_metabolism | cell_growth_and/or_maintenance | cell_cycle | cell_proliferation | nucleobase,_nucleoside,_nucleotide_and_nucleic_acid_metabolism | response_to_stress | response_to_DNA_damage_stimulus | DNA_repair	YDL089W	Unknown	RAD1	mating-type_switching/recombination | DNA_metabolism | response_to_DNA_damage_stimulus | DNA_repair | nucleobase,_nucleoside,_nucleotide_and_nucleic_acid_metabolism | response_to_stress
ECO1	DNA_metabolism | cell_growth_and/or_maintenance | response_to_DNA_damage_stimulus | cell_cycle | DNA_repair | cell_proliferation | nucleobase,_nucleoside,_nucleotide_and_nucleic_acid_metabolism | response_to_stress	SAE2	DNA_metabolism | cell_growth_and/or_maintenance | cell_cycle | cell_proliferation | nucleobase,_nucleoside,_nucleotide_and_nucleic_acid_metabolism	MSH2	mating-type_switching/recombination | DNA_metabolism | cell_growth_and/or_maintenance | cell_cycle | cell_proliferation | nucleobase,_nucleoside,_nucleotide_and_nucleic_acid_metabolism | response_to_stress | response_to_DNA_damage_stimulus | DNA_repair
CTF18	cell_growth_and/or_maintenance | cell_cycle | cell_proliferation	CSM1	cell_growth_and/or_maintenance | cell_cycle | cell_proliferation
RAD24	DNA_metabolism | cell_growth_and/or_maintenance | DNA_damage_response,_signal_transduction | cell_cycle | cell_proliferation | nucleobase,_nucleoside,_nucleotide_and_nucleic_acid_metabolism | response_to_stress | response_to_DNA_damage_stimulus | DNA_repair	RFC5	DNA_metabolism | cell_growth_and/or_maintenance | cell_cycle | cell_proliferation | nucleobase,_nucleoside,_nucleotide_and_nucleic_acid_metabolism | response_to_stress | response_to_DNA_damage_stimulus | DNA_repair
LYS14	carboxylic_acid_metabolism | amine_biosynthesis | amino_acid_metabolism	RFC2	DNA_metabolism | cell_growth_and/or_maintenance | cell_cycle | cell_proliferation | nucleobase,_nucleoside,_nucleotide_and_nucleic_acid_metabolism | response_to_stress | response_to_DNA_damage_stimulus | DNA_repair
CBC2	RNA_metabolism | nucleobase,_nucleoside,_nucleotide_and_nucleic_acid_metabolism	RFC4	DNA_metabolism | cell_growth_and/or_maintenance | cell_cycle | cell_proliferation | nucleobase,_nucleoside,_nucleotide_and_nucleic_acid_metabolism | response_to_stress | response_to_DNA_damage_stimulus | DNA_repair
SLX4	DNA_metabolism | cell_growth_and/or_maintenance | cell_cycle | cell_proliferation | nucleobase,_nucleoside,_nucleotide_and_nucleic_acid_metabolism	RFC3	DNA_metabolism | cell_growth_and/or_maintenance | cell_cycle | cell_proliferation | nucleobase,_nucleoside,_nucleotide_and_nucleic_acid_metabolism | response_to_stress | response_to_DNA_damage_stimulus | DNA_repair
RAD10	mating-type_switching/recombination | DNA_metabolism | response_to_DNA_damage_stimulus | DNA_repair | nucleobase,_nucleoside,_nucleotide_and_nucleic_acid_metabolism | response_to_stress	ECO1	DNA_metabolism | cell_growth_and/or_maintenance | response_to_DNA_damage_stimulus | cell_cycle | DNA_repair | cell_proliferation | nucleobase,_nucleoside,_nucleotide_and_nucleic_acid_metabolism | response_to_stress
RAD1	mating-type_switching/recombination | DNA_metabolism | response_to_DNA_damage_stimulus | DNA_repair | nucleobase,_nucleoside,_nucleotide_and_nucleic_acid_metabolism | response_to_stress	CTF18	cell_growth_and/or_maintenance | cell_cycle | cell_proliferation
MSH2	mating-type_switching/recombination | DNA_metabolism | cell_growth_and/or_maintenance | cell_cycle | cell_proliferation | nucleobase,_nucleoside,_nucleotide_and_nucleic_acid_metabolism | response_to_stress | response_to_DNA_damage_stimulus | DNA_repair	RAD24	DNA_metabolism | cell_growth_and/or_maintenance | DNA_damage_response,_signal_transduction | cell_cycle | cell_proliferation | nucleobase,_nucleoside,_nucleotide_and_nucleic_acid_metabolism | response_to_stress | response_to_DNA_damage_stimulus | DNA_repair
YGR058W	Unknown	LYS14	carboxylic_acid_metabolism | amine_biosynthesis | amino_acid_metabolism
YDL203C	Unknown	CBC2	RNA_metabolism | nucleobase,_nucleoside,_nucleotide_and_nucleic_acid_metabolism
DSE3	Unknown	SLX4	DNA_metabolism | cell_growth_and/or_maintenance | cell_cycle | cell_proliferation | nucleobase,_nucleoside,_nucleotide_and_nucleic_acid_metabolism
LSB1	Unknown	RAD10	mating-type_switching/recombination | DNA_metabolism | response_to_DNA_damage_stimulus | DNA_repair | nucleobase,_nucleoside,_nucleotide_and_nucleic_acid_metabolism | response_to_stress
HOG1	hyperosmotic_response | transcription | phosphate_metabolism | response_to_osmotic_stress | nucleobase,_nucleoside,_nucleotide_and_nucleic_acid_metabolism | protein_modification | response_to_stress	RAD1	mating-type_switching/recombination | DNA_metabolism | response_to_DNA_damage_stimulus | DNA_repair | nucleobase,_nucleoside,_nucleotide_and_nucleic_acid_metabolism | response_to_stress
		MSH2	mating-type_switching/recombination | DNA_metabolism | cell_growth_and/or_maintenance | cell_cycle | cell_proliferation | nucleobase,_nucleoside,_nucleotide_and_nucleic_acid_metabolism | response_to_stress | response_to_DNA_damage_stimulus | DNA_repair
MULTIPLE : cytoplasm_organization_and_biogenesis, intracellular_transport, protein_targeting, transport, protein_transport (7) included in { cell_growth_and/or_maintenance (890) }
PEX7	protein_targeting | protein_transport | transport | cell_growth_and/or_maintenance | cytoplasm_organization_and_biogenesis | intracellular_transport
PEX13	protein_targeting | protein_transport | transport | cell_growth_and/or_maintenance | cytoplasm_organization_and_biogenesis | intracellular_transport
PEX5	protein_targeting | protein_transport | transport | cell_growth_and/or_maintenance | cytoplasm_organization_and_biogenesis | intracellular_transport
PEX17	cell_growth_and/or_maintenance | cytoplasm_organization_and_biogenesis
PEX14	protein_targeting | protein_transport | cell_growth_and/or_maintenance | transport | intracellular_transport
ECI1	fatty_acid_metabolism | carboxylic_acid_metabolism
DCI1	fatty_acid_metabolism | carboxylic_acid_metabolism
MULTIPLE : cell_cycle, cell_proliferation (6) included in { cell_growth_and/or_maintenance (890) }
MGS1	DNA_metabolism | cell_growth_and/or_maintenance | cell_cycle | cell_proliferation | nucleobase,_nucleoside,_nucleotide_and_nucleic_acid_metabolism
CDC20	protein_catabolism | cell_growth_and/or_maintenance | cytoplasm_organization_and_biogenesis | cell_cycle | cell_proliferation | macromolecule_catabolism
LAC1	aging | macromolecule_biosynthesis | membrane_lipid_metabolism | lipid_biosynthesis
CDC15	cell_growth_and/or_maintenance | phosphate_metabolism | cell_cycle | cell_proliferation | protein_modification | cytokinesis
BUB2	cell_growth_and/or_maintenance | cell_cycle | cell_proliferation
BFA1	cell_growth_and/or_maintenance | cell_cycle | cell_proliferation | conjugation_with_cellular_fusion
MULTIPLE : transport, vesicle-mediated_transport (14) included in { cell_growth_and/or_maintenance (890) }		intracellular_transport (5) included in { MULTIPLE : transport, vesicle-mediated_transport (14), cell_growth_and/or_maintenance (890) }
YPL077C	Unknown	VTS1	protein_targeting | protein_transport | cell_growth_and/or_maintenance | transport | intracellular_transport
SSO2	vesicle-mediated_transport | cell_growth_and/or_maintenance | transport | intracellular_transport | secretory_pathway	CTF13	cell_growth_and/or_maintenance | cell_cycle | cell_proliferation
YAP1801	vesicle-mediated_transport | cell_growth_and/or_maintenance | transport	SSO1	vesicle-mediated_transport | cell_growth_and/or_maintenance | transport | intracellular_transport | secretory_pathway
CLC1	vesicle-mediated_transport | cell_growth_and/or_maintenance | transport	SEC9	vesicle-mediated_transport | cell_growth_and/or_maintenance | transport | intracellular_transport | secretory_pathway
SLD5	DNA_metabolism | cell_growth_and/or_maintenance | cell_cycle | cell_proliferation | nucleobase,_nucleoside,_nucleotide_and_nucleic_acid_metabolism	MSN5	protein_targeting | protein_transport | cell_growth_and/or_maintenance | transport | intracellular_transport
SRO77	vesicle-mediated_transport | cell_growth_and/or_maintenance | transport | intracellular_transport | secretory_pathway
ENT2	vesicle-mediated_transport | cell_growth_and/or_maintenance | transport | cytoplasm_organization_and_biogenesis
KIN3	cell_growth_and/or_maintenance | transcription | phosphate_metabolism | cell_cycle | cell_proliferation | nucleobase,_nucleoside,_nucleotide_and_nucleic_acid_metabolism | protein_modification
MYO1	cell_growth_and/or_maintenance | budding | cell_proliferation | response_to_osmotic_stress | response_to_stress | cytokinesis | axial_budding
VTS1	protein_targeting | protein_transport | cell_growth_and/or_maintenance | transport | intracellular_transport
CTF13	cell_growth_and/or_maintenance | cell_cycle | cell_proliferation
SSO1	vesicle-mediated_transport | cell_growth_and/or_maintenance | transport | intracellular_transport | secretory_pathway
SEC9	vesicle-mediated_transport | cell_growth_and/or_maintenance | transport | intracellular_transport | secretory_pathway
MSN5	protein_targeting | protein_transport | cell_growth_and/or_maintenance | transport | intracellular_transport
nucleobase,_nucleoside,_nucleotide_and_nucleic_acid_metabolism (4) included in { cell_growth_and/or_maintenance (890) }
PDR1	transcription | response_to_chemical_substance | nucleobase,_nucleoside,_nucleotide_and_nucleic_acid_metabolism
NGG1	DNA_metabolism | cell_growth_and/or_maintenance | nucleobase,_nucleoside,_nucleotide_and_nucleic_acid_metabolism | protein_modification | nuclear_organization_and_biogenesis
LCP5	cell_growth_and/or_maintenance | cytoplasm_organization_and_biogenesis | RNA_metabolism | nucleobase,_nucleoside,_nucleotide_and_nucleic_acid_metabolism
APG17	cell_growth_and/or_maintenance | autophagy
Unknown (4) included in { cell_growth_and/or_maintenance (890) }
YNL047C	Unknown
YIL105C	Unknown
AVO2	cell_growth_and/or_maintenance | regulation_of_cell_growth
YBR270C	Unknown
MULTIPLE : cell_cycle, cell_proliferation (5) included in { cell_growth_and/or_maintenance (890) }
YLL049W	Unknown
BSC5	Unknown
NIP100	cell_growth_and/or_maintenance | cell_cycle | cell_proliferation
JNM1	cell_growth_and/or_maintenance | cell_cycle | cell_proliferation
ARP1	cell_growth_and/or_maintenance | cell_cycle | cell_proliferation
MULTIPLE : protein_transport, nucleobase,_nucleoside,_nucleotide_and_nucleic_acid_transport, intracellular_transport, protein_targeting, RNA_localization, nucleobase,_nucleoside,_nucleotide_and_nucleic_acid_metabolism, transport, nuclear_organization_and_biogenesis (10) included in { cell_growth_and/or_maintenance (890) }
TFB1	DNA_metabolism | cell_growth_and/or_maintenance | transcription | cell_cycle | cell_proliferation | nucleobase,_nucleoside,_nucleotide_and_nucleic_acid_metabolism | response_to_stress | response_to_DNA_damage_stimulus | DNA_repair
LAP4	protein_catabolism | macromolecule_catabolism
ATG19	protein_targeting | protein_transport | cell_growth_and/or_maintenance | transport | intracellular_transport
MTW1	cell_growth_and/or_maintenance | cell_cycle | cell_proliferation
NUP82	protein_targeting | protein_transport | cell_growth_and/or_maintenance | transport | intracellular_transport | nucleobase,_nucleoside,_nucleotide_and_nucleic_acid_metabolism | nuclear_organization_and_biogenesis | nucleobase,_nucleoside,_nucleotide_and_nucleic_acid_transport | RNA_localization
NUP57	protein_targeting | protein_transport | cell_growth_and/or_maintenance | transport | intracellular_transport | nucleobase,_nucleoside,_nucleotide_and_nucleic_acid_metabolism | nuclear_organization_and_biogenesis | nucleobase,_nucleoside,_nucleotide_and_nucleic_acid_transport | RNA_localization
NSP1	protein_targeting | protein_transport | cell_growth_and/or_maintenance | transport | intracellular_transport | nucleobase,_nucleoside,_nucleotide_and_nucleic_acid_metabolism | nuclear_organization_and_biogenesis | nucleobase,_nucleoside,_nucleotide_and_nucleic_acid_transport | cytoplasm_organization_and_biogenesis | RNA_localization
NUP49	protein_targeting | protein_transport | cell_growth_and/or_maintenance | transport | intracellular_transport | nucleobase,_nucleoside,_nucleotide_and_nucleic_acid_metabolism | nuclear_organization_and_biogenesis | nucleobase,_nucleoside,_nucleotide_and_nucleic_acid_transport | cytoplasm_organization_and_biogenesis | RNA_metabolism | RNA_localization
NIC96	protein_targeting | protein_transport | cell_growth_and/or_maintenance | transport | intracellular_transport | nucleobase,_nucleoside,_nucleotide_and_nucleic_acid_metabolism | nuclear_organization_and_biogenesis | nucleobase,_nucleoside,_nucleotide_and_nucleic_acid_transport | RNA_localization
COG2	vesicle-mediated_transport | cell_growth_and/or_maintenance | transport | intracellular_transport | secretory_pathway
MULTIPLE : cell_proliferation, cell_cycle, cytoplasm_organization_and_biogenesis (11) included in { cell_growth_and/or_maintenance (890) }
TRF4	DNA_metabolism | cell_growth_and/or_maintenance | cell_cycle | cell_proliferation | nucleobase,_nucleoside,_nucleotide_and_nucleic_acid_metabolism
SMC1	cell_growth_and/or_maintenance | cell_cycle | cell_proliferation
SMC2	cell_growth_and/or_maintenance | cell_cycle | cell_proliferation
POL2	DNA_metabolism | cell_growth_and/or_maintenance | cell_cycle | cell_proliferation | nucleobase,_nucleoside,_nucleotide_and_nucleic_acid_metabolism | response_to_stress | response_to_DNA_damage_stimulus | DNA_repair
TID3	cell_growth_and/or_maintenance | cell_cycle | cytoplasm_organization_and_biogenesis | cell_proliferation
SPC34	cell_growth_and/or_maintenance | cell_cycle | cytoplasm_organization_and_biogenesis | cell_proliferation
DUO1	cell_growth_and/or_maintenance | cytoplasm_organization_and_biogenesis | cell_cycle | cell_proliferation
DAD1	cell_growth_and/or_maintenance | cytoplasm_organization_and_biogenesis | cell_cycle | cell_proliferation
DAM1	cell_growth_and/or_maintenance | cytoplasm_organization_and_biogenesis | cell_cycle | cell_proliferation
SPC19	cell_growth_and/or_maintenance | cell_cycle | cytoplasm_organization_and_biogenesis | cell_proliferation
DAD2	cell_growth_and/or_maintenance | cytoplasm_organization_and_biogenesis | cell_cycle | cell_proliferation
MULTIPLE : transport, nucleobase,_nucleoside,_nucleotide_and_nucleic_acid_metabolism (6) included in { cell_growth_and/or_maintenance (890) }
YLR424W	RNA_metabolism | nucleobase,_nucleoside,_nucleotide_and_nucleic_acid_metabolism
YKR022C	RNA_metabolism | nucleobase,_nucleoside,_nucleotide_and_nucleic_acid_metabolism
DSL1	vesicle-mediated_transport | cell_growth_and/or_maintenance | transport | intracellular_transport | secretory_pathway
SNX4	cell_growth_and/or_maintenance | transport | autophagy
ATG20	protein_targeting | protein_transport | cell_growth_and/or_maintenance | transport | intracellular_transport | autophagy
RRN10	transcription | nucleobase,_nucleoside,_nucleotide_and_nucleic_acid_metabolism
MULTIPLE : nucleobase,_nucleoside,_nucleotide_and_nucleic_acid_metabolism, RNA_metabolism (5) included in { cell_growth_and/or_maintenance (890) }
SMD1	RNA_metabolism | nucleobase,_nucleoside,_nucleotide_and_nucleic_acid_metabolism
SAC7	signal_transduction | cell_growth_and/or_maintenance | cytoplasm_organization_and_biogenesis | cell_cycle | cell_proliferation | intracellular_signaling_cascade
RPC25	transcription | nucleobase,_nucleoside,_nucleotide_and_nucleic_acid_metabolism
LOS1	nucleobase,_nucleoside,_nucleotide_and_nucleic_acid_transport | cell_growth_and/or_maintenance | transport | RNA_metabolism | intracellular_transport | nucleobase,_nucleoside,_nucleotide_and_nucleic_acid_metabolism | RNA_localization
JSN1	RNA_metabolism | nucleobase,_nucleoside,_nucleotide_and_nucleic_acid_metabolism | macromolecule_catabolism
MULTIPLE : protein_modification, adaptation_to_pheromone_during_conjugation_with_cellular_fusion, conjugation_with_cellular_fusion, sensory_perception, perception_of_abiotic_stimulus (5) included in { cell_growth_and/or_maintenance (890) }
RRI1	adaptation_to_pheromone_during_conjugation_with_cellular_fusion | sensory_perception | protein_modification | conjugation_with_cellular_fusion | perception_of_abiotic_stimulus
CSN12	adaptation_to_pheromone_during_conjugation_with_cellular_fusion | sensory_perception | conjugation_with_cellular_fusion | perception_of_abiotic_stimulus
CSN9	adaptation_to_pheromone_during_conjugation_with_cellular_fusion | sensory_perception | protein_modification | conjugation_with_cellular_fusion | perception_of_abiotic_stimulus
CSI1	adaptation_to_pheromone_during_conjugation_with_cellular_fusion | sensory_perception | protein_modification | conjugation_with_cellular_fusion | perception_of_abiotic_stimulus
RPN5	protein_catabolism | macromolecule_catabolism
MULTIPLE : cell_cycle, cell_proliferation (4) included in { cell_growth_and/or_maintenance (890) }
MOB2	cell_growth_and/or_maintenance | phosphate_metabolism | cell_cycle | cytoplasm_organization_and_biogenesis | cell_proliferation | protein_modification
CBK1	cell_growth_and/or_maintenance | cell_cycle | cell_proliferation | perception_of_abiotic_stimulus | cytoplasm_organization_and_biogenesis | sensory_perception | cellular_morphogenesis | cellular_morphogenesis_during_conjugation | conjugation_with_cellular_fusion | response_to_pheromone_during_conjugation_with_cellular_fusion
GSP2	cell_growth_and/or_maintenance | nuclear_organization_and_biogenesis
ACE2	transcription | cell_growth_and/or_maintenance | cell_cycle | cell_proliferation | nucleobase,_nucleoside,_nucleotide_and_nucleic_acid_metabolism
cell_proliferation (20) included in { cell_growth_and/or_maintenance (890) }		MULTIPLE : intracellular_signaling_cascade, signal_transduction (4) included in { cell_proliferation (20), cell_growth_and/or_maintenance (890) }
YMR181C	Unknown	SDC25	DNA_metabolism | transcription | cell_growth_and/or_maintenance | nucleobase,_nucleoside,_nucleotide_and_nucleic_acid_metabolism | protein_modification | gene_silencing | nuclear_organization_and_biogenesis | chromatin_silencing
SAP4	cell_growth_and/or_maintenance | cell_cycle | cell_proliferation	CDC25	signal_transduction | cell_growth_and/or_maintenance | cell_cycle | cell_proliferation | intracellular_signaling_cascade
LTE1	cell_growth_and/or_maintenance | cell_cycle | cell_proliferation	RAS1	signal_transduction | cell_growth_and/or_maintenance | cell_proliferation | cell_surface_receptor_linked_signal_transduction | intracellular_signaling_cascade
KEL1	cell_growth_and/or_maintenance | regulation_of_cell_shape | plasma_membrane_fusion | cytogamy | conjugation_with_cellular_fusion | cellular_morphogenesis	RAS2	cell_growth_and/or_maintenance | sporulation | replicative_cell_aging | intracellular_signaling_cascade | sporulation_(sensu_Fungi) | signal_transduction | aging | filamentous_growth | cell_aging | cell_surface_receptor_linked_signal_transduction | growth_pattern | cellular_morphogenesis
SDC25	DNA_metabolism | transcription | cell_growth_and/or_maintenance | nucleobase,_nucleoside,_nucleotide_and_nucleic_acid_metabolism | protein_modification | gene_silencing | nuclear_organization_and_biogenesis | chromatin_silencing	MULTIPLE : cytokinesis, vesicle-mediated_transport, transport, cytoplasm_organization_and_biogenesis (4) included in { cell_proliferation (20), cell_growth_and/or_maintenance (890) }
CDC25	signal_transduction | cell_growth_and/or_maintenance | cell_cycle | cell_proliferation | intracellular_signaling_cascade	PRK1	cell_growth_and/or_maintenance | phosphate_metabolism | cytoplasm_organization_and_biogenesis | cell_proliferation | protein_modification | cytokinesis
RAS1	signal_transduction | cell_growth_and/or_maintenance | cell_proliferation | cell_surface_receptor_linked_signal_transduction | intracellular_signaling_cascade	ENT1	vesicle-mediated_transport | cell_growth_and/or_maintenance | transport | cytoplasm_organization_and_biogenesis
RAS2	cell_growth_and/or_maintenance | sporulation | replicative_cell_aging | intracellular_signaling_cascade | sporulation_(sensu_Fungi) | signal_transduction | aging | filamentous_growth | cell_aging | cell_surface_receptor_linked_signal_transduction | growth_pattern | cellular_morphogenesis	PAN1	vesicle-mediated_transport | transport | cell_growth_and/or_maintenance | cell_proliferation | axial_budding | budding | cytoplasm_organization_and_biogenesis | polar_budding | cytokinesis
PRK1	cell_growth_and/or_maintenance | phosphate_metabolism | cytoplasm_organization_and_biogenesis | cell_proliferation | protein_modification | cytokinesis	END3	vesicle-mediated_transport | cell_growth_and/or_maintenance | transport | cell_proliferation | budding | cytoplasm_organization_and_biogenesis | polar_budding | cytokinesis
ENT1	vesicle-mediated_transport | cell_growth_and/or_maintenance | transport | cytoplasm_organization_and_biogenesis
PAN1	vesicle-mediated_transport | transport | cell_growth_and/or_maintenance | cell_proliferation | axial_budding | budding | cytoplasm_organization_and_biogenesis | polar_budding | cytokinesis
END3	vesicle-mediated_transport | cell_growth_and/or_maintenance | transport | cell_proliferation | budding | cytoplasm_organization_and_biogenesis | polar_budding | cytokinesis
YAP1802	vesicle-mediated_transport | cell_growth_and/or_maintenance | transport
NPR1	nitrogen_utilization | nitrogen_metabolism
TIP41	signal_transduction
TAP42	signal_transduction | cell_growth_and/or_maintenance
PPH21	macromolecule_biosynthesis | cell_growth_and/or_maintenance | budding | cytoplasm_organization_and_biogenesis | phosphate_metabolism | cell_cycle | cell_proliferation | protein_biosynthesis | bud_growth | protein_modification
VID22	protein_catabolism | macromolecule_catabolism
TPD3	macromolecule_biosynthesis | cell_growth_and/or_maintenance | budding | cell_cycle | cytoplasm_organization_and_biogenesis | phosphate_metabolism | cell_proliferation | protein_biosynthesis | bud_growth | protein_modification
CDC55	macromolecule_biosynthesis | cell_growth_and/or_maintenance | budding | cytoplasm_organization_and_biogenesis | phosphate_metabolism | cell_cycle | filamentous_growth | cell_proliferation | protein_biosynthesis | bud_growth | protein_modification | cellular_morphogenesis | growth_pattern
protein_folding (5) included in { cell_growth_and/or_maintenance (890) }
STI1	protein_folding
HSP82	protein_folding | response_to_stress
CNS1	protein_folding
SSA1	protein_targeting | protein_transport | cell_growth_and/or_maintenance | transport | protein_folding | intracellular_transport | secretory_pathway
CLN3	cell_growth_and/or_maintenance | cell_cycle | cell_proliferation
MULTIPLE : energy_derivation_by_oxidation_of_organic_compounds, polysaccharide_metabolism, carbohydrate_metabolism (6) included in { cell_growth_and/or_maintenance (890) }
RTG3	transcription | nucleobase,_nucleoside,_nucleotide_and_nucleic_acid_metabolism
REG1	cell_growth_and/or_maintenance | transcription | regulation_of_carbohydrate_metabolism | polysaccharide_metabolism | nucleobase,_nucleoside,_nucleotide_and_nucleic_acid_metabolism | carbohydrate_metabolism | energy_derivation_by_oxidation_of_organic_compounds
FIN1	Unknown
BMH1	cell_growth_and/or_maintenance | sporulation | intracellular_signaling_cascade | sporulation_(sensu_Fungi) | signal_transduction | polysaccharide_metabolism | filamentous_growth | carbohydrate_metabolism | growth_pattern | cellular_morphogenesis | energy_derivation_by_oxidation_of_organic_compounds
BMH2	cell_growth_and/or_maintenance | sporulation | intracellular_signaling_cascade | sporulation_(sensu_Fungi) | signal_transduction | polysaccharide_metabolism | filamentous_growth | carbohydrate_metabolism | growth_pattern | cellular_morphogenesis | energy_derivation_by_oxidation_of_organic_compounds
MSB3	vesicle-mediated_transport | transport | cell_growth_and/or_maintenance | cytoplasm_organization_and_biogenesis | secretory_pathway
nucleobase,_nucleoside,_nucleotide_and_nucleic_acid_metabolism (14) included in { cell_growth_and/or_maintenance (890) }		MULTIPLE : cell_proliferation, transcription, cell_cycle, chromatin_silencing, DNA_metabolism, gene_silencing, nuclear_organization_and_biogenesis (6) included in { nucleobase,_nucleoside,_nucleotide_and_nucleic_acid_metabolism (14), cell_growth_and/or_maintenance (890) }
SNP1	RNA_metabolism | nucleobase,_nucleoside,_nucleotide_and_nucleic_acid_metabolism	SIR2	DNA_metabolism | loss_of_chromatin_silencing | transcription | cell_growth_and/or_maintenance | replicative_cell_aging | nucleobase,_nucleoside,_nucleotide_and_nucleic_acid_metabolism | response_to_stress | gene_silencing | progressive_alteration_of_chromatin_during_cell_aging | nuclear_organization_and_biogenesis | aging | response_to_DNA_damage_stimulus | DNA_repair | cell_aging | chromatin_sil…
SIR2	DNA_metabolism | loss_of_chromatin_silencing | transcription | cell_growth_and/or_maintenance | replicative_cell_aging | nucleobase,_nucleoside,_nucleotide_and_nucleic_acid_metabolism | response_to_stress | gene_silencing | progressive_alteration_of_chromatin_during_cell_aging | nuclear_organization_and_biogenesis | aging | response_to_DNA_damage_stimulus | DNA_repair | cell_aging | chromatin_sil…	NET1	DNA_metabolism | transcription | cell_growth_and/or_maintenance | cell_cycle | cell_proliferation | nucleobase,_nucleoside,_nucleotide_and_nucleic_acid_metabolism | gene_silencing | nuclear_organization_and_biogenesis | chromatin_silencing
NET1	DNA_metabolism | transcription | cell_growth_and/or_maintenance | cell_cycle | cell_proliferation | nucleobase,_nucleoside,_nucleotide_and_nucleic_acid_metabolism | gene_silencing | nuclear_organization_and_biogenesis | chromatin_silencing	CDC14	cell_growth_and/or_maintenance | phosphate_metabolism | cell_cycle | cell_proliferation | protein_modification
CDC14	cell_growth_and/or_maintenance | phosphate_metabolism | cell_cycle | cell_proliferation | protein_modification	FOB1	DNA_metabolism | transcription | cell_growth_and/or_maintenance | cell_cycle | cell_proliferation | nucleobase,_nucleoside,_nucleotide_and_nucleic_acid_metabolism | gene_silencing | nuclear_organization_and_biogenesis | progressive_alteration_of_chromatin_during_cell_aging | aging | cell_aging | chromatin_silencing
FOB1	DNA_metabolism | transcription | cell_growth_and/or_maintenance | cell_cycle | cell_proliferation | nucleobase,_nucleoside,_nucleotide_and_nucleic_acid_metabolism | gene_silencing | nuclear_organization_and_biogenesis | progressive_alteration_of_chromatin_during_cell_aging | aging | cell_aging | chromatin_silencing	PPZ1	cell_ion_homeostasis | cell_growth_and/or_maintenance
PPZ1	cell_ion_homeostasis | cell_growth_and/or_maintenance	MUD1	RNA_metabolism | nucleobase,_nucleoside,_nucleotide_and_nucleic_acid_metabolism
MUD1	RNA_metabolism | nucleobase,_nucleoside,_nucleotide_and_nucleic_acid_metabolism
SCD5	vesicle-mediated_transport | cell_growth_and/or_maintenance | transport | cytoplasm_organization_and_biogenesis | protein_secretion
RED1	cell_growth_and/or_maintenance | cell_cycle | cell_proliferation
GLC7	regulation_of_carbohydrate_metabolism | transcription | cell_growth_and/or_maintenance | cell_cycle | response_to_temperature | cell_proliferation | cellular_morphogenesis_during_vegetative_growth | nucleobase,_nucleoside,_nucleotide_and_nucleic_acid_metabolism | response_to_stress | polysaccharide_metabolism | cytoplasm_organization_and_biogenesis | RNA_metabolism | carbohydrate_metabolism | cel…
PIG2	Unknown
GAC1	transcription | cell_growth_and/or_maintenance | cell_cycle | response_to_temperature | cell_proliferation | nucleobase,_nucleoside,_nucleotide_and_nucleic_acid_metabolism | response_to_stress | polysaccharide_metabolism | carbohydrate_metabolism | energy_derivation_by_oxidation_of_organic_compounds
GIP1	sporulation_(sensu_Fungi) | cell_growth_and/or_maintenance | sporulation | spore_wall_assembly
GSY2	polysaccharide_metabolism | carbohydrate_metabolism | energy_derivation_by_oxidation_of_organic_compounds
cell_proliferation (6) included in { cell_growth_and/or_maintenance (890) }
SKT5	macromolecule_biosynthesis | polysaccharide_metabolism | cell_growth_and/or_maintenance | cell_wall_biosynthesis | cell_proliferation | response_to_osmotic_stress | carbohydrate_biosynthesis | external_encapsulating_structure_organization_and_biogenesis | carbohydrate_metabolism | response_to_stress | cytokinesis
BNI4	cell_growth_and/or_maintenance | cell_proliferation | cytokinesis
NIP7	cell_growth_and/or_maintenance | cytoplasm_organization_and_biogenesis | RNA_metabolism | nucleobase,_nucleoside,_nucleotide_and_nucleic_acid_metabolism
MSB2	cell_growth_and/or_maintenance | cytoplasm_organization_and_biogenesis | response_to_osmotic_stress | response_to_stress
MAD3	cell_growth_and/or_maintenance | cell_cycle | cell_proliferation
MAD2	cell_growth_and/or_maintenance | cell_cycle | cell_proliferation
MULTIPLE : cell_proliferation, cell_cycle, cytoplasm_organization_and_biogenesis (7) included in { cell_growth_and/or_maintenance (890) }
TUB2	karyogamy_during_conjugation_with_cellular_fusion | cell_growth_and/or_maintenance | karyogamy | cytoplasm_organization_and_biogenesis | cell_cycle | cell_proliferation | conjugation_with_cellular_fusion
AUT2	protein_targeting | protein_transport | cell_growth_and/or_maintenance | transport | intracellular_transport | autophagy
TUB1	karyogamy_during_conjugation_with_cellular_fusion | cell_growth_and/or_maintenance | karyogamy | cytoplasm_organization_and_biogenesis | cell_cycle | cell_proliferation | conjugation_with_cellular_fusion
KAR9	cell_growth_and/or_maintenance | cytoplasm_organization_and_biogenesis | cell_cycle | cell_proliferation
BIM1	cell_growth_and/or_maintenance | cell_cycle | cytoplasm_organization_and_biogenesis | cell_proliferation
PRE4	protein_catabolism | macromolecule_catabolism
NUP157	protein_targeting | protein_transport | cell_growth_and/or_maintenance | transport | intracellular_transport | nucleobase,_nucleoside,_nucleotide_and_nucleic_acid_metabolism | nuclear_organization_and_biogenesis | nucleobase,_nucleoside,_nucleotide_and_nucleic_acid_transport | RNA_localization
MULTIPLE : cell_surface_receptor_linked_transcription, nucleobase,_nucleoside,_nucleotide_and_nucleic_acid_metabolism, signal_transduction (7), signal_transduction included in { cell_growth_and/or_maintenance (890) }		MULTIPLE : phosphate_metabolism, intracellular_signaling_cascade, protein_modification (5) included in { MULTIPLE : cell_surface_receptor_linked_transcription, nucleobase,_nucleoside,_nucleotide_and_nucleic_acid_metabolism, signal_transduction (7), signal_transduction, cell_growth_and/or_maintenance (890) }
SSK22	signal_transduction | transcription | two-component_signal_transduction_system_(phosphorelay) | phosphate_metabolism | cell_surface_receptor_linked_signal_transduction | nucleobase,_nucleoside,_nucleotide_and_nucleic_acid_metabolism | protein_modification | intracellular_signaling_cascade	SSK22	signal_transduction | transcription | two-component_signal_transduction_system_(phosphorelay) | phosphate_metabolism | cell_surface_receptor_linked_signal_transduction | nucleobase,_nucleoside,_nucleotide_and_nucleic_acid_metabolism | protein_modification | intracellular_signaling_cascade
SSK2	cell_growth_and/or_maintenance | transcription | two-component_signal_transduction_system_(phosphorelay) | nucleobase,_nucleoside,_nucleotide_and_nucleic_acid_metabolism | protein_modification | intracellular_signaling_cascade | signal_transduction | phosphate_metabolism | cytoplasm_organization_and_biogenesis | cell_surface_receptor_linked_signal_transduction	SSK2	cell_growth_and/or_maintenance | transcription | two-component_signal_transduction_system_(phosphorelay) | nucleobase,_nucleoside,_nucleotide_and_nucleic_acid_metabolism | protein_modification | intracellular_signaling_cascade | signal_transduction | phosphate_metabolism | cytoplasm_organization_and_biogenesis | cell_surface_receptor_linked_signal_transduction
SSK1	transcription | two-component_signal_transduction_system_(phosphorelay) | nucleobase,_nucleoside,_nucleotide_and_nucleic_acid_metabolism | response_to_stress | signal_transduction | response_to_oxidative_stress | response_to_reactive_oxygen_species | cell_surface_receptor_linked_signal_transduction	SSK1	transcription | two-component_signal_transduction_system_(phosphorelay) | nucleobase,_nucleoside,_nucleotide_and_nucleic_acid_metabolism | response_to_stress | signal_transduction | response_to_oxidative_stress | response_to_reactive_oxygen_species | cell_surface_receptor_linked_signal_transduction
PBS2	cell_growth_and/or_maintenance | transcription | two-component_signal_transduction_system_(phosphorelay) | nucleobase,_nucleoside,_nucleotide_and_nucleic_acid_metabolism | protein_modification | intracellular_signaling_cascade | signal_transduction | phosphate_metabolism | cytoplasm_organization_and_biogenesis | cell_surface_receptor_linked_signal_transduction	PBS2	cell_growth_and/or_maintenance | transcription | two-component_signal_transduction_system_(phosphorelay) | nucleobase,_nucleoside,_nucleotide_and_nucleic_acid_metabolism | protein_modification | intracellular_signaling_cascade | signal_transduction | phosphate_metabolism | cytoplasm_organization_and_biogenesis | cell_surface_receptor_linked_signal_transduction
RPN1	protein_catabolism | macromolecule_catabolism	RPN1	protein_catabolism | macromolecule_catabolism
PRE7	protein_catabolism | macromolecule_catabolism
NAS2	protein_catabolism | macromolecule_catabolism
MULTIPLE : cell_cycle, cell_proliferation (5) included in { cell_growth_and/or_maintenance (890) }
SHO1	signal_transduction | cell_growth_and/or_maintenance | filamentous_growth | cell_surface_receptor_linked_signal_transduction | cellular_morphogenesis | growth_pattern
CLB3	cell_growth_and/or_maintenance | cell_cycle | cell_proliferation
CKS1	cell_growth_and/or_maintenance | cell_cycle | cell_proliferation
CDC28	cell_growth_and/or_maintenance | phosphate_metabolism | cell_cycle | cell_proliferation | protein_modification
CLB2	cell_growth_and/or_maintenance | cell_cycle | cell_proliferation
nucleobase,_nucleoside,_nucleotide_and_nucleic_acid_metabolism (202) included in { cell_growth_and/or_maintenance (890) }		transcription (8) included in { nucleobase,_nucleoside,_nucleotide_and_nucleic_acid_metabolism (202), cell_growth_and/or_maintenance (890) }		MULTIPLE : RNA_metabolism, macromolecule_catabolism (4) included in { transcription (8), nucleobase,_nucleoside,_nucleotide_and_nucleic_acid_metabolism (202), cell_growth_and/or_maintenance (890) }
YPL229W	Unknown	YPL229W	Unknown	TPK2	signal_transduction | cell_growth_and/or_maintenance | phosphate_metabolism | filamentous_growth | protein_modification | intracellular_signaling_cascade | cellular_morphogenesis | growth_pattern
UBC6	protein_modification	UBC6	protein_modification	NOT5	transcription | RNA_metabolism | nucleobase,_nucleoside,_nucleotide_and_nucleic_acid_metabolism | macromolecule_catabolism
NST1	salinity_response | response_to_osmotic_stress | response_to_stress	NST1	salinity_response | response_to_osmotic_stress | response_to_stress	NOT3	transcription | RNA_metabolism | nucleobase,_nucleoside,_nucleotide_and_nucleic_acid_metabolism | macromolecule_catabolism
CAF40	transcription | nucleobase,_nucleoside,_nucleotide_and_nucleic_acid_metabolism	CAF40	transcription | nucleobase,_nucleoside,_nucleotide_and_nucleic_acid_metabolism	CDC39	cell_growth_and/or_maintenance | transcription | cell_cycle | cell_proliferation | nucleobase,_nucleoside,_nucleotide_and_nucleic_acid_metabolism | macromolecule_catabolism | perception_of_abiotic_stimulus | RNA_metabolism | sensory_perception | conjugation_with_cellular_fusion | response_to_pheromone_during_conjugation_with_cellular_fusion
TPK2	signal_transduction | cell_growth_and/or_maintenance | phosphate_metabolism | filamentous_growth | protein_modification | intracellular_signaling_cascade | cellular_morphogenesis | growth_pattern	TPK2	signal_transduction | cell_growth_and/or_maintenance | phosphate_metabolism | filamentous_growth | protein_modification | intracellular_signaling_cascade | cellular_morphogenesis | growth_pattern
NOT5	transcription | RNA_metabolism | nucleobase,_nucleoside,_nucleotide_and_nucleic_acid_metabolism | macromolecule_catabolism	NOT5	transcription | RNA_metabolism | nucleobase,_nucleoside,_nucleotide_and_nucleic_acid_metabolism | macromolecule_catabolism
NOT3	transcription | RNA_metabolism | nucleobase,_nucleoside,_nucleotide_and_nucleic_acid_metabolism | macromolecule_catabolism	NOT3	transcription | RNA_metabolism | nucleobase,_nucleoside,_nucleotide_and_nucleic_acid_metabolism | macromolecule_catabolism
CDC39	cell_growth_and/or_maintenance | transcription | cell_cycle | cell_proliferation | nucleobase,_nucleoside,_nucleotide_and_nucleic_acid_metabolism | macromolecule_catabolism | perception_of_abiotic_stimulus | RNA_metabolism | sensory_perception | conjugation_with_cellular_fusion | response_to_pheromone_during_conjugation_with_cellular_fusion	CDC39	cell_growth_and/or_maintenance | transcription | cell_cycle | cell_proliferation | nucleobase,_nucleoside,_nucleotide_and_nucleic_acid_metabolism | macromolecule_catabolism | perception_of_abiotic_stimulus | RNA_metabolism | sensory_perception | conjugation_with_cellular_fusion | response_to_pheromone_during_conjugation_with_cellular_fusion
YLR446W	Unknown	transcription (8) included in { nucleobase,_nucleoside,_nucleotide_and_nucleic_acid_metabolism (202), cell_growth_and/or_maintenance (890) }
ELC1	transcription | nucleobase,_nucleoside,_nucleotide_and_nucleic_acid_metabolism	YLR446W	Unknown
YAP6	transcription | nucleobase,_nucleoside,_nucleotide_and_nucleic_acid_metabolism	ELC1	transcription | nucleobase,_nucleoside,_nucleotide_and_nucleic_acid_metabolism
CIN5	transcription | salinity_response | response_to_osmotic_stress | response_to_chemical_substance | nucleobase,_nucleoside,_nucleotide_and_nucleic_acid_metabolism | response_to_stress	YAP6	transcription | nucleobase,_nucleoside,_nucleotide_and_nucleic_acid_metabolism
VMA6	cell_ion_homeostasis | cell_growth_and/or_maintenance | transport | cytoplasm_organization_and_biogenesis | intracellular_transport	CIN5	transcription | salinity_response | response_to_osmotic_stress | response_to_chemical_substance | nucleobase,_nucleoside,_nucleotide_and_nucleic_acid_metabolism | response_to_stress
SRB4	transcription | nucleobase,_nucleoside,_nucleotide_and_nucleic_acid_metabolism	VMA6	cell_ion_homeostasis | cell_growth_and/or_maintenance | transport | cytoplasm_organization_and_biogenesis | intracellular_transport
MED11	transcription | nucleobase,_nucleoside,_nucleotide_and_nucleic_acid_metabolism	SRB4	transcription | nucleobase,_nucleoside,_nucleotide_and_nucleic_acid_metabolism
GTS1	transport | cell_growth_and/or_maintenance | chronological_cell_aging | cell_cycle | sporulation | ultradian_rhythm | cell_proliferation | response_to_chemical_substance | sporulation_(sensu_Fungi) | aging | drug_transport | cell_aging | cellular_morphogenesis	MED11	transcription | nucleobase,_nucleoside,_nucleotide_and_nucleic_acid_metabolism
VPS4	protein_targeting | protein_transport | vesicle-mediated_transport | cell_growth_and/or_maintenance | transport | cytoplasm_organization_and_biogenesis | secretory_pathway | intracellular_transport	GTS1	transport | cell_growth_and/or_maintenance | chronological_cell_aging | cell_cycle | sporulation | ultradian_rhythm | cell_proliferation | response_to_chemical_substance | sporulation_(sensu_Fungi) | aging | drug_transport | cell_aging | cellular_morphogenesis
RIM20	protein_catabolism | cell_growth_and/or_maintenance | filamentous_growth | sporulation | protein_modification | cellular_morphogenesis | growth_pattern | macromolecule_catabolism	MULTIPLE : protein_modification, DNA_metabolism, nuclear_organization_and_biogenesis (5) included in { nucleobase,_nucleoside,_nucleotide_and_nucleic_acid_metabolism (202), cell_growth_and/or_maintenance (890) }
SNF7	vesicle-mediated_transport | cell_growth_and/or_maintenance | transport | cytoplasm_organization_and_biogenesis | intracellular_transport	YNG2	DNA_metabolism | cell_growth_and/or_maintenance | nucleobase,_nucleoside,_nucleotide_and_nucleic_acid_metabolism | nuclear_organization_and_biogenesis
DCC1	cell_growth_and/or_maintenance | cell_cycle | cell_proliferation	TRA1	DNA_metabolism | transcription | cell_growth_and/or_maintenance | nucleobase,_nucleoside,_nucleotide_and_nucleic_acid_metabolism | protein_modification | nuclear_organization_and_biogenesis
YNG2	DNA_metabolism | cell_growth_and/or_maintenance | nucleobase,_nucleoside,_nucleotide_and_nucleic_acid_metabolism | nuclear_organization_and_biogenesis	ADA2	DNA_metabolism | cell_growth_and/or_maintenance | nucleobase,_nucleoside,_nucleotide_and_nucleic_acid_metabolism | protein_modification | nuclear_organization_and_biogenesis
TRA1	DNA_metabolism | transcription | cell_growth_and/or_maintenance | nucleobase,_nucleoside,_nucleotide_and_nucleic_acid_metabolism | protein_modification | nuclear_organization_and_biogenesis	IRE1	unfolded_protein_response,_cleavage_of_primary_transcript_encoding_UFP-specific_transcription_factor | unfolded_protein_response,_activation_of_signaling_protein_kinase/endonuclease | phosphate_metabolism | response_to_unfolded_protein | carbohydrate_metabolism | protein_modification | response_to_stress | monosaccharide_metabolism
ADA2	DNA_metabolism | cell_growth_and/or_maintenance | nucleobase,_nucleoside,_nucleotide_and_nucleic_acid_metabolism | protein_modification | nuclear_organization_and_biogenesis	GCN5	DNA_metabolism | cell_growth_and/or_maintenance | nucleobase,_nucleoside,_nucleotide_and_nucleic_acid_metabolism | protein_modification | nuclear_organization_and_biogenesis
IRE1	unfolded_protein_response,_cleavage_of_primary_transcript_encoding_UFP-specific_transcription_factor | unfolded_protein_response,_activation_of_signaling_protein_kinase/endonuclease | phosphate_metabolism | response_to_unfolded_protein | carbohydrate_metabolism | protein_modification | response_to_stress | monosaccharide_metabolism	MULTIPLE : transcription, cell_cycle, cell_proliferation (8) included in { nucleobase,_nucleoside,_nucleotide_and_nucleic_acid_metabolism (202), cell_growth_and/or_maintenance (890) }
GCN5	DNA_metabolism | cell_growth_and/or_maintenance | nucleobase,_nucleoside,_nucleotide_and_nucleic_acid_metabolism | protein_modification | nuclear_organization_and_biogenesis	VPS25	transcription | protein_targeting | protein_transport | cell_growth_and/or_maintenance | transport | intracellular_transport | nucleobase,_nucleoside,_nucleotide_and_nucleic_acid_metabolism
VPS25	transcription | protein_targeting | protein_transport | cell_growth_and/or_maintenance | transport | intracellular_transport | nucleobase,_nucleoside,_nucleotide_and_nucleic_acid_metabolism	VPS20	vesicle-mediated_transport | cell_growth_and/or_maintenance | transport | cytoplasm_organization_and_biogenesis | intracellular_transport
VPS20	vesicle-mediated_transport | cell_growth_and/or_maintenance | transport | cytoplasm_organization_and_biogenesis | intracellular_transport	TAF13	cell_growth_and/or_maintenance | transcription | cell_cycle | cell_proliferation | nucleobase,_nucleoside,_nucleotide_and_nucleic_acid_metabolism
TAF13	cell_growth_and/or_maintenance | transcription | cell_cycle | cell_proliferation | nucleobase,_nucleoside,_nucleotide_and_nucleic_acid_metabolism	TAF11	cell_growth_and/or_maintenance | transcription | cell_cycle | cell_proliferation | nucleobase,_nucleoside,_nucleotide_and_nucleic_acid_metabolism
TAF11	cell_growth_and/or_maintenance | transcription | cell_cycle | cell_proliferation | nucleobase,_nucleoside,_nucleotide_and_nucleic_acid_metabolism	SPT15	transcription | nucleobase,_nucleoside,_nucleotide_and_nucleic_acid_metabolism
SPT15	transcription | nucleobase,_nucleoside,_nucleotide_and_nucleic_acid_metabolism	HMO1	cell_growth_and/or_maintenance | cell_cycle | cell_proliferation
HMO1	cell_growth_and/or_maintenance | cell_cycle | cell_proliferation	TAF10	DNA_metabolism | transcription | cell_growth_and/or_maintenance | cell_cycle | cell_proliferation | nucleobase,_nucleoside,_nucleotide_and_nucleic_acid_metabolism | protein_modification | nuclear_organization_and_biogenesis
TAF10	DNA_metabolism | transcription | cell_growth_and/or_maintenance | cell_cycle | cell_proliferation | nucleobase,_nucleoside,_nucleotide_and_nucleic_acid_metabolism | protein_modification | nuclear_organization_and_biogenesis	IST3	RNA_metabolism | nucleobase,_nucleoside,_nucleotide_and_nucleic_acid_metabolism
IST3	RNA_metabolism | nucleobase,_nucleoside,_nucleotide_and_nucleic_acid_metabolism	carboxylic_acid_metabolism (8) included in { nucleobase,_nucleoside,_nucleotide_and_nucleic_acid_metabolism (202), cell_growth_and/or_maintenance (890) }		MULTIPLE : amino_acid_metabolism, cell_proliferation, cell_cycle, sulfur_amino_acid_metabolism (5) included in { carboxylic_acid_metabolism (8), nucleobase,_nucleoside,_nucleotide_and_nucleic_acid_metabolism (202), cell_growth_and/or_maintenance (890) }
YER071C	Unknown	TPK1	signal_transduction | cell_growth_and/or_maintenance | phosphate_metabolism | filamentous_growth | protein_modification | intracellular_signaling_cascade | cellular_morphogenesis | growth_pattern	MET4	carboxylic_acid_metabolism | transcription | sulfur_amino_acid_metabolism | amino_acid_metabolism | nucleobase,_nucleoside,_nucleotide_and_nucleic_acid_metabolism
LCB4	signal_transduction | membrane_lipid_metabolism | intracellular_signaling_cascade	CDC19	carboxylic_acid_metabolism | pyruvate_dehydrogenase_bypass | main_pathways_of_carbohydrate_metabolism | alcohol_catabolism | carbohydrate_metabolism | monosaccharide_metabolism | carbohydrate_catabolism | energy_derivation_by_oxidation_of_organic_compounds	MET28	carboxylic_acid_metabolism | transcription | sulfur_amino_acid_metabolism | regulation_of_sulfur_metabolism | amine_biosynthesis | amino_acid_metabolism | nucleobase,_nucleoside,_nucleotide_and_nucleic_acid_metabolism
STB5	response_to_chemical_substance	BCY1	signal_transduction | cell_growth_and/or_maintenance | filamentous_growth | response_to_temperature | response_to_stress | cellular_morphogenesis | growth_pattern	CBF1	carboxylic_acid_metabolism | cell_growth_and/or_maintenance | sulfur_amino_acid_metabolism | cell_cycle | amine_biosynthesis | amino_acid_metabolism | cell_proliferation
SIN3	DNA_metabolism | transcription | cell_growth_and/or_maintenance | nucleobase,_nucleoside,_nucleotide_and_nucleic_acid_metabolism | gene_silencing | nuclear_organization_and_biogenesis | chromatin_silencing	MET4	carboxylic_acid_metabolism | transcription | sulfur_amino_acid_metabolism | amino_acid_metabolism | nucleobase,_nucleoside,_nucleotide_and_nucleic_acid_metabolism	MCK1	DNA_metabolism | cell_growth_and/or_maintenance | cell_cycle | sporulation | cell_proliferation | nucleobase,_nucleoside,_nucleotide_and_nucleic_acid_metabolism | protein_modification | response_to_stress | sporulation_(sensu_Fungi) | response_to_DNA_damage_stimulus | phosphate_metabolism | DNA_repair
OPI1	macromolecule_biosynthesis | membrane_lipid_metabolism | transcription | nucleobase,_nucleoside,_nucleotide_and_nucleic_acid_metabolism | lipid_biosynthesis	MET28	carboxylic_acid_metabolism | transcription | sulfur_amino_acid_metabolism | regulation_of_sulfur_metabolism | amine_biosynthesis | amino_acid_metabolism | nucleobase,_nucleoside,_nucleotide_and_nucleic_acid_metabolism	CBF2	cell_growth_and/or_maintenance | cell_cycle | cell_proliferation
UME6	transcription | cell_growth_and/or_maintenance | cell_cycle | cell_proliferation | nucleobase,_nucleoside,_nucleotide_and_nucleic_acid_metabolism	CBF1	carboxylic_acid_metabolism | cell_growth_and/or_maintenance | sulfur_amino_acid_metabolism | cell_cycle | amine_biosynthesis | amino_acid_metabolism | cell_proliferation
RIM11	sporulation_(sensu_Fungi) | protein_catabolism | cell_growth_and/or_maintenance | phosphate_metabolism | sporulation | protein_modification | response_to_stress | macromolecule_catabolism	MCK1	DNA_metabolism | cell_growth_and/or_maintenance | cell_cycle | sporulation | cell_proliferation | nucleobase,_nucleoside,_nucleotide_and_nucleic_acid_metabolism | protein_modification | response_to_stress | sporulation_(sensu_Fungi) | response_to_DNA_damage_stimulus | phosphate_metabolism | DNA_repair
IME1	cell_growth_and/or_maintenance | cell_cycle | cell_proliferation	CBF2	cell_growth_and/or_maintenance | cell_cycle | cell_proliferation
RMD1	Unknown	transcription (18) included in { nucleobase,_nucleoside,_nucleotide_and_nucleic_acid_metabolism (202), cell_growth_and/or_maintenance (890) }
TPK1	signal_transduction | cell_growth_and/or_maintenance | phosphate_metabolism | filamentous_growth | protein_modification | intracellular_signaling_cascade | cellular_morphogenesis | growth_pattern	YOR302W	macromolecule_biosynthesis | regulation_of_biosynthesis | protein_biosynthesis
CDC19	carboxylic_acid_metabolism | pyruvate_dehydrogenase_bypass | main_pathways_of_carbohydrate_metabolism | alcohol_catabolism | carbohydrate_metabolism | monosaccharide_metabolism | carbohydrate_catabolism | energy_derivation_by_oxidation_of_organic_compounds	CKB2	cell_ion_homeostasis | transcription | cell_growth_and/or_maintenance | flocculation | cell_cycle | cell_proliferation | nucleobase,_nucleoside,_nucleotide_and_nucleic_acid_metabolism | response_to_stress | protein_modification | cell_adhesion | response_to_DNA_damage_stimulus | cytoplasm_organization_and_biogenesis | phosphate_metabolism
BCY1	signal_transduction | cell_growth_and/or_maintenance | filamentous_growth | response_to_temperature | response_to_stress | cellular_morphogenesis | growth_pattern	TFC4	transcription | nucleobase,_nucleoside,_nucleotide_and_nucleic_acid_metabolism
MET4	carboxylic_acid_metabolism | transcription | sulfur_amino_acid_metabolism | amino_acid_metabolism | nucleobase,_nucleoside,_nucleotide_and_nucleic_acid_metabolism	RPC10	transcription | nucleobase,_nucleoside,_nucleotide_and_nucleic_acid_metabolism
MET28	carboxylic_acid_metabolism | transcription | sulfur_amino_acid_metabolism | regulation_of_sulfur_metabolism | amine_biosynthesis | amino_acid_metabolism | nucleobase,_nucleoside,_nucleotide_and_nucleic_acid_metabolism	LYS5	carboxylic_acid_metabolism | amine_biosynthesis | amino_acid_metabolism | protein_modification
CBF1	carboxylic_acid_metabolism | cell_growth_and/or_maintenance | sulfur_amino_acid_metabolism | cell_cycle | amine_biosynthesis | amino_acid_metabolism | cell_proliferation	FZF1	cell_growth_and/or_maintenance | transport | transcription | ion_transport | nucleobase,_nucleoside,_nucleotide_and_nucleic_acid_metabolism
MCK1	DNA_metabolism | cell_growth_and/or_maintenance | cell_cycle | sporulation | cell_proliferation | nucleobase,_nucleoside,_nucleotide_and_nucleic_acid_metabolism | protein_modification | response_to_stress | sporulation_(sensu_Fungi) | response_to_DNA_damage_stimulus | phosphate_metabolism | DNA_repair	RPC34	transcription | nucleobase,_nucleoside,_nucleotide_and_nucleic_acid_metabolism
CBF2	cell_growth_and/or_maintenance | cell_cycle | cell_proliferation	RPC31	transcription | nucleobase,_nucleoside,_nucleotide_and_nucleic_acid_metabolism
NAF1	cell_growth_and/or_maintenance | transport | RNA_metabolism | nucleobase,_nucleoside,_nucleotide_and_nucleic_acid_metabolism	BRF1	transcription | nucleobase,_nucleoside,_nucleotide_and_nucleic_acid_metabolism
YOR302W	macromolecule_biosynthesis | regulation_of_biosynthesis | protein_biosynthesis	YKR007W	Unknown
CKB2	cell_ion_homeostasis | transcription | cell_growth_and/or_maintenance | flocculation | cell_cycle | cell_proliferation | nucleobase,_nucleoside,_nucleotide_and_nucleic_acid_metabolism | response_to_stress | protein_modification | cell_adhesion | response_to_DNA_damage_stimulus | cytoplasm_organization_and_biogenesis | phosphate_metabolism	GTR1	cell_growth_and/or_maintenance | transport | ion_transport
TFC4	transcription | nucleobase,_nucleoside,_nucleotide_and_nucleic_acid_metabolism	GTT1	glutathione_metabolism | coenzyme_metabolism
RPC10	transcription | nucleobase,_nucleoside,_nucleotide_and_nucleic_acid_metabolism	GTT3	glutathione_metabolism | coenzyme_metabolism
LYS5	carboxylic_acid_metabolism | amine_biosynthesis | amino_acid_metabolism | protein_modification	BZZ1	cell_growth_and/or_maintenance | cytoplasm_organization_and_biogenesis | salinity_response | response_to_osmotic_stress | response_to_stress
FZF1	cell_growth_and/or_maintenance | transport | transcription | ion_transport | nucleobase,_nucleoside,_nucleotide_and_nucleic_acid_metabolism	RPC40	transcription | nucleobase,_nucleoside,_nucleotide_and_nucleic_acid_metabolism
RPC34	transcription | nucleobase,_nucleoside,_nucleotide_and_nucleic_acid_metabolism	RPA135	transcription | nucleobase,_nucleoside,_nucleotide_and_nucleic_acid_metabolism
RPC31	transcription | nucleobase,_nucleoside,_nucleotide_and_nucleic_acid_metabolism	RPC19	transcription | nucleobase,_nucleoside,_nucleotide_and_nucleic_acid_metabolism
BRF1	transcription | nucleobase,_nucleoside,_nucleotide_and_nucleic_acid_metabolism	RPA12	transcription | nucleobase,_nucleoside,_nucleotide_and_nucleic_acid_metabolism
YKR007W	Unknown	Unknown (6) included in { nucleobase,_nucleoside,_nucleotide_and_nucleic_acid_metabolism (202), cell_growth_and/or_maintenance (890) }
GTR1	cell_growth_and/or_maintenance | transport | ion_transport	YDL012C	Unknown
GTT1	glutathione_metabolism | coenzyme_metabolism	DLS1	Unknown
GTT3	glutathione_metabolism | coenzyme_metabolism	BNA6	coenzyme_and_prosthetic_group_biosynthesis | vitamin_biosynthesis | coenzyme_metabolism | water-soluble_vitamin_metabolism
BZZ1	cell_growth_and/or_maintenance | cytoplasm_organization_and_biogenesis | salinity_response | response_to_osmotic_stress | response_to_stress	STT4	amino_acid_derivative_biosynthesis | cell_growth_and/or_maintenance | phosphatidylethanolamine_metabolism | ethanolamine_metabolism | intracellular_signaling_cascade | signal_transduction | amino_acid_derivative_metabolism | membrane_lipid_metabolism | macromolecule_biosynthesis | biogenic_amine_metabolism | cytoplasm_organization_and_biogenesis | amine_biosynthesis | lipid_biosynthesis
RPC40	transcription | nucleobase,_nucleoside,_nucleotide_and_nucleic_acid_metabolism	PSY2	Unknown
RPA135	transcription | nucleobase,_nucleoside,_nucleotide_and_nucleic_acid_metabolism	GDS1	energy_derivation_by_oxidation_of_organic_compounds
RPC19	transcription | nucleobase,_nucleoside,_nucleotide_and_nucleic_acid_metabolism	transport (6) included in { nucleobase,_nucleoside,_nucleotide_and_nucleic_acid_metabolism (202), cell_growth_and/or_maintenance (890) }
RPA12	transcription | nucleobase,_nucleoside,_nucleotide_and_nucleic_acid_metabolism	YCK2	vesicle-mediated_transport | transport | cell_growth_and/or_maintenance | phosphate_metabolism | cell_proliferation | protein_modification | cellular_morphogenesis | cytokinesis
YDL012C	Unknown	YCK1	vesicle-mediated_transport | transport | cell_growth_and/or_maintenance | phosphate_metabolism | cell_proliferation | protein_modification | cellular_morphogenesis | cytokinesis
DLS1	Unknown	PDR5	cell_growth_and/or_maintenance | transport | drug_transport | response_to_chemical_substance
BNA6	coenzyme_and_prosthetic_group_biosynthesis | vitamin_biosynthesis | coenzyme_metabolism | water-soluble_vitamin_metabolism	PPA2	energy_derivation_by_oxidation_of_organic_compounds
STT4	amino_acid_derivative_biosynthesis | cell_growth_and/or_maintenance | phosphatidylethanolamine_metabolism | ethanolamine_metabolism | intracellular_signaling_cascade | signal_transduction | amino_acid_derivative_metabolism | membrane_lipid_metabolism | macromolecule_biosynthesis | biogenic_amine_metabolism | cytoplasm_organization_and_biogenesis | amine_biosynthesis | lipid_biosynthesis	PEX21	protein_targeting | protein_transport | cell_growth_and/or_maintenance | transport | intracellular_transport
PSY2	Unknown	GCN3	macromolecule_biosynthesis | protein_biosynthesis
GDS1	energy_derivation_by_oxidation_of_organic_compounds	RNA_metabolism (29) included in { nucleobase,_nucleoside,_nucleotide_and_nucleic_acid_metabolism (202), cell_growth_and/or_maintenance (890) }		cytoplasm_organization_and_biogenesis (10) included in { RNA_metabolism (29), nucleobase,_nucleoside,_nucleotide_and_nucleic_acid_metabolism (202), cell_growth_and/or_maintenance (890) }
YCK2	vesicle-mediated_transport | transport | cell_growth_and/or_maintenance | phosphate_metabolism | cell_proliferation | protein_modification | cellular_morphogenesis | cytokinesis	YOR285W	Unknown	PRP24	RNA_metabolism | nucleobase,_nucleoside,_nucleotide_and_nucleic_acid_metabolism
YCK1	vesicle-mediated_transport | transport | cell_growth_and/or_maintenance | phosphate_metabolism | cell_proliferation | protein_modification | cellular_morphogenesis | cytokinesis	WHI2	regulation_of_growth | response_to_stress	LSM7	RNA_metabolism | nucleobase,_nucleoside,_nucleotide_and_nucleic_acid_metabolism | macromolecule_catabolism
PDR5	cell_growth_and/or_maintenance | transport | drug_transport | response_to_chemical_substance	SMD2	RNA_metabolism | nucleobase,_nucleoside,_nucleotide_and_nucleic_acid_metabolism	LSM6	RNA_metabolism | nucleobase,_nucleoside,_nucleotide_and_nucleic_acid_metabolism
PPA2	energy_derivation_by_oxidation_of_organic_compounds	NEO1	protein_transport | cell_growth_and/or_maintenance | transport | intracellular_transport	LSM3	cell_growth_and/or_maintenance | cytoplasm_organization_and_biogenesis | RNA_metabolism | nucleobase,_nucleoside,_nucleotide_and_nucleic_acid_metabolism
PEX21	protein_targeting | protein_transport | cell_growth_and/or_maintenance | transport | intracellular_transport	GDB1	polysaccharide_metabolism | carbohydrate_metabolism | energy_derivation_by_oxidation_of_organic_compounds | carbohydrate_catabolism	LSM5	cell_growth_and/or_maintenance | cytoplasm_organization_and_biogenesis | RNA_metabolism | nucleobase,_nucleoside,_nucleotide_and_nucleic_acid_metabolism
GCN3	macromolecule_biosynthesis | protein_biosynthesis	MTR3	cell_growth_and/or_maintenance | cytoplasm_organization_and_biogenesis | RNA_metabolism | nucleobase,_nucleoside,_nucleotide_and_nucleic_acid_metabolism | macromolecule_catabolism	PAT1	RNA_metabolism | nucleobase,_nucleoside,_nucleotide_and_nucleic_acid_metabolism
YOR285W	Unknown	MAK31	protein_modification | host-pathogen_interaction	LSM1	cell_growth_and/or_maintenance | cytoplasm_organization_and_biogenesis | RNA_metabolism | nucleobase,_nucleoside,_nucleotide_and_nucleic_acid_metabolism | macromolecule_catabolism
WHI2	regulation_of_growth | response_to_stress	AIR2	nucleobase,_nucleoside,_nucleotide_and_nucleic_acid_transport | cell_growth_and/or_maintenance | transport | intracellular_transport | nucleobase,_nucleoside,_nucleotide_and_nucleic_acid_metabolism | RNA_localization	LSM8	cell_growth_and/or_maintenance | cytoplasm_organization_and_biogenesis | RNA_metabolism | nucleobase,_nucleoside,_nucleotide_and_nucleic_acid_metabolism
SMD2	RNA_metabolism | nucleobase,_nucleoside,_nucleotide_and_nucleic_acid_metabolism	PRP24	RNA_metabolism | nucleobase,_nucleoside,_nucleotide_and_nucleic_acid_metabolism	LSM4	cell_growth_and/or_maintenance | cytoplasm_organization_and_biogenesis | RNA_metabolism | nucleobase,_nucleoside,_nucleotide_and_nucleic_acid_metabolism
NEO1	protein_transport | cell_growth_and/or_maintenance | transport | intracellular_transport	LSM7	RNA_metabolism | nucleobase,_nucleoside,_nucleotide_and_nucleic_acid_metabolism | macromolecule_catabolism	LSM2	cell_growth_and/or_maintenance | cytoplasm_organization_and_biogenesis | RNA_metabolism | nucleobase,_nucleoside,_nucleotide_and_nucleic_acid_metabolism
GDB1	polysaccharide_metabolism | carbohydrate_metabolism | energy_derivation_by_oxidation_of_organic_compounds | carbohydrate_catabolism	LSM6	RNA_metabolism | nucleobase,_nucleoside,_nucleotide_and_nucleic_acid_metabolism	macromolecule_catabolism (8) included in { RNA_metabolism (29), nucleobase,_nucleoside,_nucleotide_and_nucleic_acid_metabolism (202), cell_growth_and/or_maintenance (890) }
MTR3	cell_growth_and/or_maintenance | cytoplasm_organization_and_biogenesis | RNA_metabolism | nucleobase,_nucleoside,_nucleotide_and_nucleic_acid_metabolism | macromolecule_catabolism	LSM3	cell_growth_and/or_maintenance | cytoplasm_organization_and_biogenesis | RNA_metabolism | nucleobase,_nucleoside,_nucleotide_and_nucleic_acid_metabolism	SEF1	Unknown
MAK31	protein_modification | host-pathogen_interaction	LSM5	cell_growth_and/or_maintenance | cytoplasm_organization_and_biogenesis | RNA_metabolism | nucleobase,_nucleoside,_nucleotide_and_nucleic_acid_metabolism	DHH1	RNA_metabolism | nucleobase,_nucleoside,_nucleotide_and_nucleic_acid_metabolism | macromolecule_catabolism
AIR2	nucleobase,_nucleoside,_nucleotide_and_nucleic_acid_transport | cell_growth_and/or_maintenance | transport | intracellular_transport | nucleobase,_nucleoside,_nucleotide_and_nucleic_acid_metabolism | RNA_localization	PAT1	RNA_metabolism | nucleobase,_nucleoside,_nucleotide_and_nucleic_acid_metabolism	RPS28B	macromolecule_biosynthesis | protein_biosynthesis
PRP24	RNA_metabolism | nucleobase,_nucleoside,_nucleotide_and_nucleic_acid_metabolism	LSM1	cell_growth_and/or_maintenance | cytoplasm_organization_and_biogenesis | RNA_metabolism | nucleobase,_nucleoside,_nucleotide_and_nucleic_acid_metabolism | macromolecule_catabolism	RPS28A	macromolecule_biosynthesis | protein_biosynthesis
LSM7	RNA_metabolism | nucleobase,_nucleoside,_nucleotide_and_nucleic_acid_metabolism | macromolecule_catabolism	LSM8	cell_growth_and/or_maintenance | cytoplasm_organization_and_biogenesis | RNA_metabolism | nucleobase,_nucleoside,_nucleotide_and_nucleic_acid_metabolism	KEM1	cell_growth_and/or_maintenance | filamentous_growth | cytoplasm_organization_and_biogenesis | RNA_metabolism | nucleobase,_nucleoside,_nucleotide_and_nucleic_acid_metabolism | cellular_morphogenesis | growth_pattern | macromolecule_catabolism
LSM6	RNA_metabolism | nucleobase,_nucleoside,_nucleotide_and_nucleic_acid_metabolism	LSM4	cell_growth_and/or_maintenance | cytoplasm_organization_and_biogenesis | RNA_metabolism | nucleobase,_nucleoside,_nucleotide_and_nucleic_acid_metabolism	DCP1	RNA_metabolism | nucleobase,_nucleoside,_nucleotide_and_nucleic_acid_metabolism | macromolecule_catabolism
LSM3	cell_growth_and/or_maintenance | cytoplasm_organization_and_biogenesis | RNA_metabolism | nucleobase,_nucleoside,_nucleotide_and_nucleic_acid_metabolism	LSM2	cell_growth_and/or_maintenance | cytoplasm_organization_and_biogenesis | RNA_metabolism | nucleobase,_nucleoside,_nucleotide_and_nucleic_acid_metabolism	EDC3	Unknown
LSM5	cell_growth_and/or_maintenance | cytoplasm_organization_and_biogenesis | RNA_metabolism | nucleobase,_nucleoside,_nucleotide_and_nucleic_acid_metabolism	SEF1	Unknown	DCP2	RNA_metabolism | nucleobase,_nucleoside,_nucleotide_and_nucleic_acid_metabolism | macromolecule_catabolism
PAT1	RNA_metabolism | nucleobase,_nucleoside,_nucleotide_and_nucleic_acid_metabolism	DHH1	RNA_metabolism | nucleobase,_nucleoside,_nucleotide_and_nucleic_acid_metabolism | macromolecule_catabolism
LSM1	cell_growth_and/or_maintenance | cytoplasm_organization_and_biogenesis | RNA_metabolism | nucleobase,_nucleoside,_nucleotide_and_nucleic_acid_metabolism | macromolecule_catabolism	RPS28B	macromolecule_biosynthesis | protein_biosynthesis
LSM8	cell_growth_and/or_maintenance | cytoplasm_organization_and_biogenesis | RNA_metabolism | nucleobase,_nucleoside,_nucleotide_and_nucleic_acid_metabolism	RPS28A	macromolecule_biosynthesis | protein_biosynthesis
LSM4	cell_growth_and/or_maintenance | cytoplasm_organization_and_biogenesis | RNA_metabolism | nucleobase,_nucleoside,_nucleotide_and_nucleic_acid_metabolism	KEM1	cell_growth_and/or_maintenance | filamentous_growth | cytoplasm_organization_and_biogenesis | RNA_metabolism | nucleobase,_nucleoside,_nucleotide_and_nucleic_acid_metabolism | cellular_morphogenesis | growth_pattern | macromolecule_catabolism
LSM2	cell_growth_and/or_maintenance | cytoplasm_organization_and_biogenesis | RNA_metabolism | nucleobase,_nucleoside,_nucleotide_and_nucleic_acid_metabolism	DCP1	RNA_metabolism | nucleobase,_nucleoside,_nucleotide_and_nucleic_acid_metabolism | macromolecule_catabolism
SEF1	Unknown	EDC3	Unknown
DHH1	RNA_metabolism | nucleobase,_nucleoside,_nucleotide_and_nucleic_acid_metabolism | macromolecule_catabolism	DCP2	RNA_metabolism | nucleobase,_nucleoside,_nucleotide_and_nucleic_acid_metabolism | macromolecule_catabolism
RPS28B	macromolecule_biosynthesis | protein_biosynthesis	CRM1	protein_targeting | protein_transport | cell_growth_and/or_maintenance | transport | intracellular_transport | nucleobase,_nucleoside,_nucleotide_and_nucleic_acid_metabolism | nucleobase,_nucleoside,_nucleotide_and_nucleic_acid_transport | cytoplasm_organization_and_biogenesis | RNA_localization
RPS28A	macromolecule_biosynthesis | protein_biosynthesis	PIN3	cell_growth_and/or_maintenance | cytoplasm_organization_and_biogenesis
KEM1	cell_growth_and/or_maintenance | filamentous_growth | cytoplasm_organization_and_biogenesis | RNA_metabolism | nucleobase,_nucleoside,_nucleotide_and_nucleic_acid_metabolism | cellular_morphogenesis | growth_pattern | macromolecule_catabolism	GYP5	vesicle-mediated_transport | cell_growth_and/or_maintenance | transport
DCP1	RNA_metabolism | nucleobase,_nucleoside,_nucleotide_and_nucleic_acid_metabolism | macromolecule_catabolism	MULTIPLE : protein_modification, DNA_metabolism, response_to_stress (6) included in { nucleobase,_nucleoside,_nucleotide_and_nucleic_acid_metabolism (202), cell_growth_and/or_maintenance (890) }
EDC3	Unknown	TAF9	DNA_metabolism | transcription | cell_growth_and/or_maintenance | cell_cycle | cell_proliferation | nucleobase,_nucleoside,_nucleotide_and_nucleic_acid_metabolism | protein_modification | nuclear_organization_and_biogenesis
DCP2	RNA_metabolism | nucleobase,_nucleoside,_nucleotide_and_nucleic_acid_metabolism | macromolecule_catabolism	TAF6	DNA_metabolism | transcription | cell_growth_and/or_maintenance | cell_cycle | cell_proliferation | nucleobase,_nucleoside,_nucleotide_and_nucleic_acid_metabolism | protein_modification | nuclear_organization_and_biogenesis
CRM1	protein_targeting | protein_transport | cell_growth_and/or_maintenance | transport | intracellular_transport | nucleobase,_nucleoside,_nucleotide_and_nucleic_acid_metabolism | nucleobase,_nucleoside,_nucleotide_and_nucleic_acid_transport | cytoplasm_organization_and_biogenesis | RNA_localization	SIW14	phosphate_metabolism | protein_modification | response_to_stress
PIN3	cell_growth_and/or_maintenance | cytoplasm_organization_and_biogenesis	OCA1	response_to_oxidative_stress | response_to_stress
GYP5	vesicle-mediated_transport | cell_growth_and/or_maintenance | transport	RAD18	DNA_metabolism | response_to_DNA_damage_stimulus | DNA_repair | nucleobase,_nucleoside,_nucleotide_and_nucleic_acid_metabolism | response_to_stress
YIL151C	Unknown	ADE2	macromolecule_biosynthesis | nucleobase_metabolism | nucleotide_metabolism | nucleobase,_nucleoside,_nucleotide_and_nucleic_acid_metabolism
YDR140W	Unknown	RNA_metabolism (14) included in { nucleobase,_nucleoside,_nucleotide_and_nucleic_acid_metabolism (202), cell_growth_and/or_maintenance (890) }		MULTIPLE : cell_cycle, cell_proliferation (6) included in { RNA_metabolism (14), nucleobase,_nucleoside,_nucleotide_and_nucleic_acid_metabolism (202), cell_growth_and/or_maintenance (890) }
SWD3	DNA_metabolism | transcription | cell_growth_and/or_maintenance | nucleobase,_nucleoside,_nucleotide_and_nucleic_acid_metabolism | protein_modification | gene_silencing | nuclear_organization_and_biogenesis | chromatin_silencing	YLR345W	Unknown	SYF2	cell_growth_and/or_maintenance | cell_cycle | RNA_metabolism | cell_proliferation | nucleobase,_nucleoside,_nucleotide_and_nucleic_acid_metabolism
SWD1	DNA_metabolism | transcription | cell_growth_and/or_maintenance | nucleobase,_nucleoside,_nucleotide_and_nucleic_acid_metabolism | protein_modification | gene_silencing | nuclear_organization_and_biogenesis | chromatin_silencing	SFH1	DNA_metabolism | cell_growth_and/or_maintenance | transcription | nucleobase,_nucleoside,_nucleotide_and_nucleic_acid_metabolism | protein_modification | nuclear_organization_and_biogenesis	NTC20	RNA_metabolism | nucleobase,_nucleoside,_nucleotide_and_nucleic_acid_metabolism
TAF9	DNA_metabolism | transcription | cell_growth_and/or_maintenance | cell_cycle | cell_proliferation | nucleobase,_nucleoside,_nucleotide_and_nucleic_acid_metabolism | protein_modification | nuclear_organization_and_biogenesis	FIS1	cell_growth_and/or_maintenance | cytoplasm_organization_and_biogenesis	CEF1	RNA_metabolism | nucleobase,_nucleoside,_nucleotide_and_nucleic_acid_metabolism
TAF6	DNA_metabolism | transcription | cell_growth_and/or_maintenance | cell_cycle | cell_proliferation | nucleobase,_nucleoside,_nucleotide_and_nucleic_acid_metabolism | protein_modification | nuclear_organization_and_biogenesis	CSM2	cell_growth_and/or_maintenance | cell_cycle | cell_proliferation	ISY1	RNA_metabolism | nucleobase,_nucleoside,_nucleotide_and_nucleic_acid_metabolism
SIW14	phosphate_metabolism | protein_modification | response_to_stress	SYF2	cell_growth_and/or_maintenance | cell_cycle | RNA_metabolism | cell_proliferation | nucleobase,_nucleoside,_nucleotide_and_nucleic_acid_metabolism	SYF1	cell_growth_and/or_maintenance | cell_cycle | RNA_metabolism | cell_proliferation | nucleobase,_nucleoside,_nucleotide_and_nucleic_acid_metabolism
OCA1	response_to_oxidative_stress | response_to_stress	NTC20	RNA_metabolism | nucleobase,_nucleoside,_nucleotide_and_nucleic_acid_metabolism	CLF1	cell_growth_and/or_maintenance | cell_cycle | RNA_metabolism | cell_proliferation | nucleobase,_nucleoside,_nucleotide_and_nucleic_acid_metabolism
RAD18	DNA_metabolism | response_to_DNA_damage_stimulus | DNA_repair | nucleobase,_nucleoside,_nucleotide_and_nucleic_acid_metabolism | response_to_stress	CEF1	RNA_metabolism | nucleobase,_nucleoside,_nucleotide_and_nucleic_acid_metabolism
ADE2	macromolecule_biosynthesis | nucleobase_metabolism | nucleotide_metabolism | nucleobase,_nucleoside,_nucleotide_and_nucleic_acid_metabolism	ISY1	RNA_metabolism | nucleobase,_nucleoside,_nucleotide_and_nucleic_acid_metabolism
YLR345W	Unknown	SYF1	cell_growth_and/or_maintenance | cell_cycle | RNA_metabolism | cell_proliferation | nucleobase,_nucleoside,_nucleotide_and_nucleic_acid_metabolism
SFH1	DNA_metabolism | cell_growth_and/or_maintenance | transcription | nucleobase,_nucleoside,_nucleotide_and_nucleic_acid_metabolism | protein_modification | nuclear_organization_and_biogenesis	CLF1	cell_growth_and/or_maintenance | cell_cycle | RNA_metabolism | cell_proliferation | nucleobase,_nucleoside,_nucleotide_and_nucleic_acid_metabolism
FIS1	cell_growth_and/or_maintenance | cytoplasm_organization_and_biogenesis	PRP19	RNA_metabolism | nucleobase,_nucleoside,_nucleotide_and_nucleic_acid_metabolism
CSM2	cell_growth_and/or_maintenance | cell_cycle | cell_proliferation	PRP46	RNA_metabolism | nucleobase,_nucleoside,_nucleotide_and_nucleic_acid_metabolism
SYF2	cell_growth_and/or_maintenance | cell_cycle | RNA_metabolism | cell_proliferation | nucleobase,_nucleoside,_nucleotide_and_nucleic_acid_metabolism	PRP45	transcription | nucleobase,_nucleoside,_nucleotide_and_nucleic_acid_metabolism
NTC20	RNA_metabolism | nucleobase,_nucleoside,_nucleotide_and_nucleic_acid_metabolism	PRP22	RNA_metabolism | nucleobase,_nucleoside,_nucleotide_and_nucleic_acid_metabolism
CEF1	RNA_metabolism | nucleobase,_nucleoside,_nucleotide_and_nucleic_acid_metabolism	RNA_metabolism (14) included in { nucleobase,_nucleoside,_nucleotide_and_nucleic_acid_metabolism (202), cell_growth_and/or_maintenance (890) }		transcription (8) included in { RNA_metabolism (14), nucleobase,_nucleoside,_nucleotide_and_nucleic_acid_metabolism (202), cell_growth_and/or_maintenance (890) }
ISY1	RNA_metabolism | nucleobase,_nucleoside,_nucleotide_and_nucleic_acid_metabolism	TUP1	transcription | nucleobase,_nucleoside,_nucleotide_and_nucleic_acid_metabolism	TUP1	transcription | nucleobase,_nucleoside,_nucleotide_and_nucleic_acid_metabolism
SYF1	cell_growth_and/or_maintenance | cell_cycle | RNA_metabolism | cell_proliferation | nucleobase,_nucleoside,_nucleotide_and_nucleic_acid_metabolism	SSN8	transcription | cell_growth_and/or_maintenance | cell_cycle | cell_proliferation | nucleobase,_nucleoside,_nucleotide_and_nucleic_acid_metabolism	SSN8	transcription | cell_growth_and/or_maintenance | cell_cycle | cell_proliferation | nucleobase,_nucleoside,_nucleotide_and_nucleic_acid_metabolism
CLF1	cell_growth_and/or_maintenance | cell_cycle | RNA_metabolism | cell_proliferation | nucleobase,_nucleoside,_nucleotide_and_nucleic_acid_metabolism	CYC8	transcription | nucleobase,_nucleoside,_nucleotide_and_nucleic_acid_metabolism	CYC8	transcription | nucleobase,_nucleoside,_nucleotide_and_nucleic_acid_metabolism
PRP19	RNA_metabolism | nucleobase,_nucleoside,_nucleotide_and_nucleic_acid_metabolism	SWI1	DNA_metabolism | cell_growth_and/or_maintenance | nucleobase,_nucleoside,_nucleotide_and_nucleic_acid_metabolism | nuclear_organization_and_biogenesis	SWI1	DNA_metabolism | cell_growth_and/or_maintenance | nucleobase,_nucleoside,_nucleotide_and_nucleic_acid_metabolism | nuclear_organization_and_biogenesis
PRP46	RNA_metabolism | nucleobase,_nucleoside,_nucleotide_and_nucleic_acid_metabolism	MUD2	RNA_metabolism | nucleobase,_nucleoside,_nucleotide_and_nucleic_acid_metabolism	MUD2	RNA_metabolism | nucleobase,_nucleoside,_nucleotide_and_nucleic_acid_metabolism
PRP45	transcription | nucleobase,_nucleoside,_nucleotide_and_nucleic_acid_metabolism	MSL5	RNA_metabolism | nucleobase,_nucleoside,_nucleotide_and_nucleic_acid_metabolism	MSL5	RNA_metabolism | nucleobase,_nucleoside,_nucleotide_and_nucleic_acid_metabolism
PRP22	RNA_metabolism | nucleobase,_nucleoside,_nucleotide_and_nucleic_acid_metabolism	MIG1	transcription | nucleobase,_nucleoside,_nucleotide_and_nucleic_acid_metabolism | carbohydrate_metabolism | monosaccharide_metabolism	MIG1	transcription | nucleobase,_nucleoside,_nucleotide_and_nucleic_acid_metabolism | carbohydrate_metabolism | monosaccharide_metabolism
TUP1	transcription | nucleobase,_nucleoside,_nucleotide_and_nucleic_acid_metabolism	CUS1	RNA_metabolism | nucleobase,_nucleoside,_nucleotide_and_nucleic_acid_metabolism	CUS1	RNA_metabolism | nucleobase,_nucleoside,_nucleotide_and_nucleic_acid_metabolism
SSN8	transcription | cell_growth_and/or_maintenance | cell_cycle | cell_proliferation | nucleobase,_nucleoside,_nucleotide_and_nucleic_acid_metabolism	SNU114	RNA_metabolism | nucleobase,_nucleoside,_nucleotide_and_nucleic_acid_metabolism
CYC8	transcription | nucleobase,_nucleoside,_nucleotide_and_nucleic_acid_metabolism	PRP8	RNA_metabolism | nucleobase,_nucleoside,_nucleotide_and_nucleic_acid_metabolism
SWI1	DNA_metabolism | cell_growth_and/or_maintenance | nucleobase,_nucleoside,_nucleotide_and_nucleic_acid_metabolism | nuclear_organization_and_biogenesis	LIN1	Unknown
MUD2	RNA_metabolism | nucleobase,_nucleoside,_nucleotide_and_nucleic_acid_metabolism	HEX3	sporulation_(sensu_Fungi) | DNA_metabolism | cell_growth_and/or_maintenance | response_to_DNA_damage_stimulus | sporulation | nucleobase,_nucleoside,_nucleotide_and_nucleic_acid_metabolism | response_to_stress
MSL5	RNA_metabolism | nucleobase,_nucleoside,_nucleotide_and_nucleic_acid_metabolism	SLU7	RNA_metabolism | nucleobase,_nucleoside,_nucleotide_and_nucleic_acid_metabolism
MIG1	transcription | nucleobase,_nucleoside,_nucleotide_and_nucleic_acid_metabolism | carbohydrate_metabolism | monosaccharide_metabolism	BRR2	RNA_metabolism | nucleobase,_nucleoside,_nucleotide_and_nucleic_acid_metabolism
CUS1	RNA_metabolism | nucleobase,_nucleoside,_nucleotide_and_nucleic_acid_metabolism	MULTIPLE : cell_proliferation, cell_cycle, response_to_stress (7) included in { nucleobase,_nucleoside,_nucleotide_and_nucleic_acid_metabolism (202), cell_growth_and/or_maintenance (890) }
SNU114	RNA_metabolism | nucleobase,_nucleoside,_nucleotide_and_nucleic_acid_metabolism	SPT16	DNA_metabolism | cell_growth_and/or_maintenance | transcription | nucleobase,_nucleoside,_nucleotide_and_nucleic_acid_metabolism | nuclear_organization_and_biogenesis
PRP8	RNA_metabolism | nucleobase,_nucleoside,_nucleotide_and_nucleic_acid_metabolism	POL1	DNA_metabolism | cell_growth_and/or_maintenance | response_to_DNA_damage_stimulus | cell_cycle | DNA_repair | cell_proliferation | nucleobase,_nucleoside,_nucleotide_and_nucleic_acid_metabolism | response_to_stress
LIN1	Unknown	CHK1	response_to_DNA_damage_stimulus | cell_growth_and/or_maintenance | DNA_damage_response,_signal_transduction | phosphate_metabolism | cell_cycle | cell_proliferation | protein_modification | response_to_stress
HEX3	sporulation_(sensu_Fungi) | DNA_metabolism | cell_growth_and/or_maintenance | response_to_DNA_damage_stimulus | sporulation | nucleobase,_nucleoside,_nucleotide_and_nucleic_acid_metabolism | response_to_stress	PRB1	protein_catabolism | response_to_starvation | cell_growth_and/or_maintenance | sporulation | macromolecule_catabolism | cellular_response_to_starvation | response_to_stress
SLU7	RNA_metabolism | nucleobase,_nucleoside,_nucleotide_and_nucleic_acid_metabolism	PKH1	signal_transduction | vesicle-mediated_transport | cell_growth_and/or_maintenance | transport | phosphate_metabolism | external_encapsulating_structure_organization_and_biogenesis | protein_modification | intracellular_signaling_cascade
BRR2	RNA_metabolism | nucleobase,_nucleoside,_nucleotide_and_nucleic_acid_metabolism	SIT4	cell_growth_and/or_maintenance | cell_cycle | cell_proliferation | intracellular_signaling_cascade | protein_modification | signal_transduction | cytoplasm_organization_and_biogenesis | phosphate_metabolism | external_encapsulating_structure_organization_and_biogenesis
SPT16	DNA_metabolism | cell_growth_and/or_maintenance | transcription | nucleobase,_nucleoside,_nucleotide_and_nucleic_acid_metabolism | nuclear_organization_and_biogenesis	RRD2	cell_growth_and/or_maintenance | cytoplasm_organization_and_biogenesis | cell_cycle | response_to_osmotic_stress | cell_proliferation | response_to_stress
POL1	DNA_metabolism | cell_growth_and/or_maintenance | response_to_DNA_damage_stimulus | cell_cycle | DNA_repair | cell_proliferation | nucleobase,_nucleoside,_nucleotide_and_nucleic_acid_metabolism | response_to_stress	MULTIPLE : protein_modification, phosphate_metabolism, transcription, signal_transduction (6) included in { nucleobase,_nucleoside,_nucleotide_and_nucleic_acid_metabolism (202), cell_growth_and/or_maintenance (890) }
CHK1	response_to_DNA_damage_stimulus | cell_growth_and/or_maintenance | DNA_damage_response,_signal_transduction | phosphate_metabolism | cell_cycle | cell_proliferation | protein_modification | response_to_stress	SSN3	transcription | cell_growth_and/or_maintenance | phosphate_metabolism | cell_cycle | cell_proliferation | nucleobase,_nucleoside,_nucleotide_and_nucleic_acid_metabolism | protein_modification
PRB1	protein_catabolism | response_to_starvation | cell_growth_and/or_maintenance | sporulation | macromolecule_catabolism | cellular_response_to_starvation | response_to_stress	SIP4	transcription | regulation_of_carbohydrate_metabolism | regulation_of_biosynthesis | positive_regulation_of_metabolism | nucleobase,_nucleoside,_nucleotide_and_nucleic_acid_metabolism | main_pathways_of_carbohydrate_metabolism | alcohol_biosynthesis | macromolecule_biosynthesis | carbohydrate_metabolism | carbohydrate_biosynthesis | monosaccharide_metabolism | energy_derivation_by_oxidation_of_or…
PKH1	signal_transduction | vesicle-mediated_transport | cell_growth_and/or_maintenance | transport | phosphate_metabolism | external_encapsulating_structure_organization_and_biogenesis | protein_modification | intracellular_signaling_cascade	GAL83	signal_transduction | cell_growth_and/or_maintenance | phosphate_metabolism | filamentous_growth | protein_modification | cellular_morphogenesis | growth_pattern | cell_adhesion
SIT4	cell_growth_and/or_maintenance | cell_cycle | cell_proliferation | intracellular_signaling_cascade | protein_modification | signal_transduction | cytoplasm_organization_and_biogenesis | phosphate_metabolism | external_encapsulating_structure_organization_and_biogenesis	SNF4	transcription | cell_growth_and/or_maintenance | cytoplasm_organization_and_biogenesis | nucleobase,_nucleoside,_nucleotide_and_nucleic_acid_metabolism
RRD2	cell_growth_and/or_maintenance | cytoplasm_organization_and_biogenesis | cell_cycle | response_to_osmotic_stress | cell_proliferation | response_to_stress	SIP1	signal_transduction | phosphate_metabolism | protein_modification
SSN3	transcription | cell_growth_and/or_maintenance | phosphate_metabolism | cell_cycle | cell_proliferation | nucleobase,_nucleoside,_nucleotide_and_nucleic_acid_metabolism | protein_modification	SNF1	regulation_of_carbohydrate_metabolism | cell_growth_and/or_maintenance | protein_modification | cellular_response_to_starvation | response_to_stress | cell_adhesion | response_to_starvation | signal_transduction | phosphate_metabolism | filamentous_growth | carbohydrate_metabolism | cellular_morphogenesis | growth_pattern | monosaccharide_metabolism | energy_derivation_by_oxidation_of_organic_com…
SIP4	transcription | regulation_of_carbohydrate_metabolism | regulation_of_biosynthesis | positive_regulation_of_metabolism | nucleobase,_nucleoside,_nucleotide_and_nucleic_acid_metabolism | main_pathways_of_carbohydrate_metabolism | alcohol_biosynthesis | macromolecule_biosynthesis | carbohydrate_metabolism | carbohydrate_biosynthesis | monosaccharide_metabolism | energy_derivation_by_oxidation_of_or…	MULTIPLE : RNA_metabolism, macromolecule_catabolism (8) included in { nucleobase,_nucleoside,_nucleotide_and_nucleic_acid_metabolism (202), cell_growth_and/or_maintenance (890) }
GAL83	signal_transduction | cell_growth_and/or_maintenance | phosphate_metabolism | filamentous_growth | protein_modification | cellular_morphogenesis | growth_pattern | cell_adhesion	UPF3	RNA_metabolism | nucleobase,_nucleoside,_nucleotide_and_nucleic_acid_metabolism | macromolecule_catabolism
SNF4	transcription | cell_growth_and/or_maintenance | cytoplasm_organization_and_biogenesis | nucleobase,_nucleoside,_nucleotide_and_nucleic_acid_metabolism	NMD2	RNA_metabolism | nucleobase,_nucleoside,_nucleotide_and_nucleic_acid_metabolism | macromolecule_catabolism
SIP1	signal_transduction | phosphate_metabolism | protein_modification	NAM7	macromolecule_biosynthesis | RNA_metabolism | protein_biosynthesis | nucleobase,_nucleoside,_nucleotide_and_nucleic_acid_metabolism | macromolecule_catabolism
SNF1	regulation_of_carbohydrate_metabolism | cell_growth_and/or_maintenance | protein_modification | cellular_response_to_starvation | response_to_stress | cell_adhesion | response_to_starvation | signal_transduction | phosphate_metabolism | filamentous_growth | carbohydrate_metabolism | cellular_morphogenesis | growth_pattern | monosaccharide_metabolism | energy_derivation_by_oxidation_of_organic_com…	UBP5	protein_modification
MUM2	DNA_metabolism | cell_growth_and/or_maintenance | cell_cycle | cell_proliferation | nucleobase,_nucleoside,_nucleotide_and_nucleic_acid_metabolism	AKL1	Unknown
KAR4	karyogamy_during_conjugation_with_cellular_fusion | cell_growth_and/or_maintenance | transcription | karyogamy | cell_cycle | cell_proliferation | nucleobase,_nucleoside,_nucleotide_and_nucleic_acid_metabolism | conjugation_with_cellular_fusion	SPO11	DNA_metabolism | cell_growth_and/or_maintenance | cell_cycle | DNA_catabolism | cell_proliferation | nucleobase,_nucleoside,_nucleotide_and_nucleic_acid_metabolism
EBS1	telomere_maintenance | response_to_DNA_damage_stimulus | cell_growth_and/or_maintenance | response_to_stress | nuclear_organization_and_biogenesis	SKI8	RNA_metabolism | nucleobase,_nucleoside,_nucleotide_and_nucleic_acid_metabolism | macromolecule_catabolism
YEL023C	Unknown	SKI7	RNA_metabolism | nucleobase,_nucleoside,_nucleotide_and_nucleic_acid_metabolism | macromolecule_catabolism
TCM62	protein_complex_assembly	transcription (10) included in { nucleobase,_nucleoside,_nucleotide_and_nucleic_acid_metabolism (202), cell_growth_and/or_maintenance (890) }
VAM6	cell_growth_and/or_maintenance | cytoplasm_organization_and_biogenesis | homotypic_vacuole_fusion_(non-autophagic)	YGL230C	Unknown
PRP4	RNA_metabolism | nucleobase,_nucleoside,_nucleotide_and_nucleic_acid_metabolism	SNF5	DNA_metabolism | cell_growth_and/or_maintenance | nucleobase,_nucleoside,_nucleotide_and_nucleic_acid_metabolism | nuclear_organization_and_biogenesis
STD1	transcription | nucleobase,_nucleoside,_nucleotide_and_nucleic_acid_metabolism | response_to_stress | signal_transduction | salinity_response | response_to_osmotic_stress | carbohydrate_metabolism | monosaccharide_metabolism	SNF2	DNA_metabolism | cell_growth_and/or_maintenance | nucleobase,_nucleoside,_nucleotide_and_nucleic_acid_metabolism | nuclear_organization_and_biogenesis
MTH1	signal_transduction | cell_growth_and/or_maintenance | transport | carbohydrate_transport	GCN4	carboxylic_acid_metabolism | transcription | amine_biosynthesis | amino_acid_metabolism | nucleobase,_nucleoside,_nucleotide_and_nucleic_acid_metabolism
SIF2	DNA_metabolism | cell_growth_and/or_maintenance | transcription | cell_cycle | cell_proliferation | nucleobase,_nucleoside,_nucleotide_and_nucleic_acid_metabolism | protein_modification | gene_silencing | nuclear_organization_and_biogenesis | chromatin_silencing	HAP5	transcription | regulation_of_carbohydrate_metabolism | nucleobase,_nucleoside,_nucleotide_and_nucleic_acid_metabolism | carbohydrate_metabolism | energy_derivation_by_oxidation_of_organic_compounds
HSH49	RNA_metabolism | nucleobase,_nucleoside,_nucleotide_and_nucleic_acid_metabolism	HAP3	transcription | nitrogen_utilization | nitrogen_metabolism | nucleobase,_nucleoside,_nucleotide_and_nucleic_acid_metabolism
HST1	transcription | nucleobase,_nucleoside,_nucleotide_and_nucleic_acid_metabolism | gene_silencing	HAP2	transcription | nitrogen_utilization | nitrogen_metabolism | nucleobase,_nucleoside,_nucleotide_and_nucleic_acid_metabolism
HOS4	DNA_metabolism | cell_growth_and/or_maintenance | cell_cycle | cell_proliferation | nucleobase,_nucleoside,_nucleotide_and_nucleic_acid_metabolism | protein_modification | nuclear_organization_and_biogenesis	HAP4	transcription | regulation_of_carbohydrate_metabolism | nucleobase,_nucleoside,_nucleotide_and_nucleic_acid_metabolism | carbohydrate_metabolism | energy_derivation_by_oxidation_of_organic_compounds
RNA15	RNA_metabolism | nucleobase,_nucleoside,_nucleotide_and_nucleic_acid_metabolism	SNF11	DNA_metabolism | cell_growth_and/or_maintenance | nucleobase,_nucleoside,_nucleotide_and_nucleic_acid_metabolism | nuclear_organization_and_biogenesis
RNA14	RNA_metabolism | nucleobase,_nucleoside,_nucleotide_and_nucleic_acid_metabolism	RSC8	DNA_metabolism | cell_growth_and/or_maintenance | nucleobase,_nucleoside,_nucleotide_and_nucleic_acid_metabolism | nuclear_organization_and_biogenesis
HRP1	RNA_metabolism | nucleobase,_nucleoside,_nucleotide_and_nucleic_acid_metabolism	MULTIPLE : intracellular_transport, protein_targeting, transport, protein_transport (5) included in { nucleobase,_nucleoside,_nucleotide_and_nucleic_acid_metabolism (202), cell_growth_and/or_maintenance (890) }
PCF11	transcription | RNA_metabolism | nucleobase,_nucleoside,_nucleotide_and_nucleic_acid_metabolism	TIM17	protein_targeting | protein_transport | cell_growth_and/or_maintenance | transport | intracellular_transport
GRX3	response_to_oxidative_stress | response_to_stress	SSA3	protein_targeting | protein_transport | cell_growth_and/or_maintenance | transport | intracellular_transport | response_to_stress | protein_folding | secretory_pathway
UPF3	RNA_metabolism | nucleobase,_nucleoside,_nucleotide_and_nucleic_acid_metabolism | macromolecule_catabolism	SSQ1	DNA_metabolism | cell_ion_homeostasis | cell_growth_and/or_maintenance | cell_cycle | cell_proliferation | nucleobase,_nucleoside,_nucleotide_and_nucleic_acid_metabolism
NMD2	RNA_metabolism | nucleobase,_nucleoside,_nucleotide_and_nucleic_acid_metabolism | macromolecule_catabolism	MGE1	protein_targeting | protein_transport | cell_growth_and/or_maintenance | transport | intracellular_transport
NAM7	macromolecule_biosynthesis | RNA_metabolism | protein_biosynthesis | nucleobase,_nucleoside,_nucleotide_and_nucleic_acid_metabolism | macromolecule_catabolism	SSC1	protein_targeting | protein_transport | cell_growth_and/or_maintenance | transport | protein_folding | intracellular_transport
UBP5	protein_modification
AKL1	Unknown
SPO11	DNA_metabolism | cell_growth_and/or_maintenance | cell_cycle | DNA_catabolism | cell_proliferation | nucleobase,_nucleoside,_nucleotide_and_nucleic_acid_metabolism
SKI8	RNA_metabolism | nucleobase,_nucleoside,_nucleotide_and_nucleic_acid_metabolism | macromolecule_catabolism
SKI7	RNA_metabolism | nucleobase,_nucleoside,_nucleotide_and_nucleic_acid_metabolism | macromolecule_catabolism
YGL230C	Unknown
SNF5	DNA_metabolism | cell_growth_and/or_maintenance | nucleobase,_nucleoside,_nucleotide_and_nucleic_acid_metabolism | nuclear_organization_and_biogenesis
SNF2	DNA_metabolism | cell_growth_and/or_maintenance | nucleobase,_nucleoside,_nucleotide_and_nucleic_acid_metabolism | nuclear_organization_and_biogenesis
GCN4	carboxylic_acid_metabolism | transcription | amine_biosynthesis | amino_acid_metabolism | nucleobase,_nucleoside,_nucleotide_and_nucleic_acid_metabolism
HAP5	transcription | regulation_of_carbohydrate_metabolism | nucleobase,_nucleoside,_nucleotide_and_nucleic_acid_metabolism | carbohydrate_metabolism | energy_derivation_by_oxidation_of_organic_compounds
HAP3	transcription | nitrogen_utilization | nitrogen_metabolism | nucleobase,_nucleoside,_nucleotide_and_nucleic_acid_metabolism
HAP2	transcription | nitrogen_utilization | nitrogen_metabolism | nucleobase,_nucleoside,_nucleotide_and_nucleic_acid_metabolism
HAP4	transcription | regulation_of_carbohydrate_metabolism | nucleobase,_nucleoside,_nucleotide_and_nucleic_acid_metabolism | carbohydrate_metabolism | energy_derivation_by_oxidation_of_organic_compounds
SNF11	DNA_metabolism | cell_growth_and/or_maintenance | nucleobase,_nucleoside,_nucleotide_and_nucleic_acid_metabolism | nuclear_organization_and_biogenesis
RSC8	DNA_metabolism | cell_growth_and/or_maintenance | nucleobase,_nucleoside,_nucleotide_and_nucleic_acid_metabolism | nuclear_organization_and_biogenesis
TIM17	protein_targeting | protein_transport | cell_growth_and/or_maintenance | transport | intracellular_transport
SSA3	protein_targeting | protein_transport | cell_growth_and/or_maintenance | transport | intracellular_transport | response_to_stress | protein_folding | secretory_pathway
SSQ1	DNA_metabolism | cell_ion_homeostasis | cell_growth_and/or_maintenance | cell_cycle | cell_proliferation | nucleobase,_nucleoside,_nucleotide_and_nucleic_acid_metabolism
MGE1	protein_targeting | protein_transport | cell_growth_and/or_maintenance | transport | intracellular_transport
SSC1	protein_targeting | protein_transport | cell_growth_and/or_maintenance | transport | protein_folding | intracellular_transport

## Sheet: Feuil2
aging
autophagy
bud_growth
budding
cell_cycle
cell_growth_and/or_maintenance
cell_proliferation
cell_surface_receptor_linked_signal_transduction
cellular_morphogenesis
chromatin_silencing
conjugation_with_cellular_fusion
cytokinesis
cytoplasm_organization_and_biogenesis
DNA_metabolism
DNA_repair
external_encapsulating_structure_organization_and_biogenesis
filamentous_growth
gene_silencing
growth_pattern
intracellular_signaling_cascade
intracellular_transport
macromolecule_biosynthesis
macromolecule_catabolism
mating-type_switching/recombination
mediated_transport
nitrogen_metabolism
nitrogen_utilization
nuclear_organization_and_biogenesis
nucleobase_nucleoside_nucleotide_and_nucleic_acid_metabolism
perception_of_abiotic_stimulus
phosphate_metabolism
polar_budding
protein_biosynthesis
protein_catabolism
protein_modification
protein_targeting
protein_transport
response_to_DNA_damage_stimulus
response_to_osmotic_stress
response_to_pheromone_during_conjugation_with_cellular_fusion
response_to_stress
RNA_localization
RNA_metabolism
secretory_pathway
sensory_perception
signal_transduction
telomere_maintenance
transcription
transport
Unknown
vesicle-mediated_transport
vitamin_biosynthesis
water-soluble_vitamin_metabolism
